# Supplementary material for: ﻿Exploring the diversity of Eupolyphaga Chopard, 1929 (Blattodea, Corydioidea): species delimitation based on morphology and molecular analysis
Source: Zookeys. 2022 Sep 5;1120:67–94. doi: 10.3897/zookeys.1120.87483 (PMC9848677; doi:10.3897/zookeys.1120.87483)
Supplement: XML Treatment for Eupolyphaga miracidia [file zookeys.1120.87483-treatment1.xml]

<!DOCTYPE tp:taxon-treatment
  PUBLIC "-//TaxonX//DTD Taxonomic Treatment Publishing DTD v0 20100105//EN" "tax-treatment-NSO.dtd">
<tp:taxon-treatment xmlns:tp="http://www.plazi.org/taxpub"><tp:treatment-meta><kwd-group><label>Taxon classification</label><kwd>
                <named-content content-type="kingdom">Animalia</named-content>
              </kwd><kwd>
                <named-content content-type="order">Blattodea</named-content>
              </kwd><kwd>
                <named-content content-type="family">Corydiidae</named-content>
              </kwd></kwd-group><mixed-citation publication-type="journal"><person-group><name><surname>Han</surname><given-names>Wei</given-names></name><name><surname>Qiu</surname><given-names>Lu</given-names></name><name><surname>Zhu</surname><given-names>Jing</given-names></name><name><surname>Wang</surname><given-names>Zong-Qing</given-names></name><name><surname>Che</surname><given-names>Yan-Li</given-names></name></person-group><article-title>﻿Exploring the diversity of <italic><tp:taxon-name><tp:taxon-name-part taxon-name-part-type="genus" reg="Eupolyphaga">Eupolyphaga</tp:taxon-name-part></tp:taxon-name></italic> Chopard, 1929 (<tp:taxon-name><tp:taxon-name-part taxon-name-part-type="order">Blattodea</tp:taxon-name-part></tp:taxon-name>, <tp:taxon-name><tp:taxon-name-part taxon-name-part-type="superfamily">Corydioidea</tp:taxon-name-part></tp:taxon-name>): species delimitation based on morphology and molecular analysis</article-title><source>Zookeys</source><day>05</day><month>09</month><year>2022</year><volume>1120</volume><fpage>67</fpage><lpage>94</lpage><pub-id pub-id-type="doi">10.3897/zookeys.1120.87483</pub-id></mixed-citation></tp:treatment-meta><tp:nomenclature><label>﻿</label><tp:taxon-name>
              <object-id xmlns:xlink="http://www.w3.org/1999/xlink" content-type="arpha" xlink:type="simple">B312FF13-B2C2-5676-BF01-05AF8F2DF50C</object-id>
              <tp:taxon-name-part taxon-name-part-type="genus" reg="Eupolyphaga">Eupolyphaga</tp:taxon-name-part>
              <tp:taxon-name-part taxon-name-part-type="species" reg="miracidia">miracidia</tp:taxon-name-part>
              <object-id xmlns:xlink="http://www.w3.org/1999/xlink" content-type="zoobank" xlink:type="simple">https://zoobank.org/90674A34-2596-438B-9668-5CEAA24103EE</object-id>
            </tp:taxon-name><tp:taxon-authority>Qiu</tp:taxon-authority><tp:taxon-status xmlns:xlink="http://www.w3.org/1999/xlink" xlink:type="simple">sp. nov.</tp:taxon-status><xref ref-type="fig" rid="F2">Fig. 2</xref></tp:nomenclature><tp:treatment-sec sec-type="type material" id="SECID0EMIAG"><title>Type material.</title><p><bold><italic>Holotype</italic></bold>: China · male; Hubei Prov., Xiangyang City, Maqiao Town, roadside of Ganxigou; 480 m–600 m; <named-content xmlns:xlink="http://www.w3.org/1999/xlink" content-type="dwc:verbatimCoordinates" xlink:type="simple"><named-content content-type="geo-json" specific-use="{&#34;type&#34;:&#34;Point&#34;,&#34;coordinates&#34;:[110.917667,31.783167]}" id="NCID0E1IAG" xlink:type="simple">31°46.99'N, 110°55.06'E</named-content></named-content>; 13 July 2017; Lu Qiu leg.; <abbrev xmlns:xlink="http://www.w3.org/1999/xlink" content-type="institution" xlink:title="Institute of Entomology, College of Plant Protection, Southwest University, Chongqing, China" id="ABBRID0E6IAG" xlink:type="simple">SWU</abbrev>-B-CC-010001.</p><p><bold><italic>Paratypes</italic></bold>: China · 2 males &amp; 2 females, same collection data as holotype; <abbrev xmlns:xlink="http://www.w3.org/1999/xlink" content-type="institution" xlink:title="Institute of Entomology, College of Plant Protection, Southwest University, Chongqing, China" id="ABBRID0ELJAG" xlink:type="simple">SWU</abbrev>-B-CC-010002 to <abbrev xmlns:xlink="http://www.w3.org/1999/xlink" content-type="institution" xlink:title="Institute of Entomology, College of Plant Protection, Southwest University, Chongqing, China" id="ABBRID0EQJAG" xlink:type="simple">SWU</abbrev>-B-CC-010005.</p></tp:treatment-sec><tp:treatment-sec sec-type="diagnosis" id="SECID0EVJAG"><title>Diagnosis.</title><p>This species can be easily distinguished from other species by its small body size. It resembles <italic><tp:taxon-name><tp:taxon-name-part taxon-name-part-type="genus" reg="Eupolyphaga">E.</tp:taxon-name-part><tp:taxon-name-part taxon-name-part-type="species" reg="hupingensis">hupingensis</tp:taxon-name-part></tp:taxon-name></italic> by its dark coloration and dense maculae on tegmina, but it can be distinguished from the latter by its small-sized body in both sexes (12.1–12.5 mm excluding tegmina and wings in males, 22.3–24.1 mm in females; Fig. <xref ref-type="fig" rid="F2">2A–D</xref>), small styli (Fig. <xref ref-type="fig" rid="F2">2J</xref>), slenderer genital hook (Fig. <xref ref-type="fig" rid="F2">2K</xref>), and the relatively separated spaces between the serrations of the ootheca (Fig. <xref ref-type="fig" rid="F2">2M, N</xref>).</p><fig id="F2" position="float" orientation="portrait"><object-id xmlns:xlink="http://www.w3.org/1999/xlink" content-type="doi" xlink:type="simple">10.3897/zookeys.1120.87483.figure2</object-id><object-id xmlns:xlink="http://www.w3.org/1999/xlink" content-type="arpha" xlink:type="simple">506B0B81-0EA4-55BB-A80B-56837094F542</object-id><label>Figure 2.</label><caption><p><italic><tp:taxon-name><tp:taxon-name-part taxon-name-part-type="genus" reg="Eupolyphaga">Eupolyphaga</tp:taxon-name-part><tp:taxon-name-part taxon-name-part-type="species" reg="miracidia">miracidia</tp:taxon-name-part></tp:taxon-name></italic> Qiu, sp. nov. <bold>A</bold> male holotype, dorsal view <bold>B</bold> male holotype, ventral view <bold>C</bold> female paratype, dorsal view <bold>D</bold> female paratype, ventral view <bold>E</bold> pronotum, male holotype, dorsal view <bold>F</bold> head, male holotype, ventral view <bold>G</bold> pronotum, female paratype, dorsal view <bold>H</bold> head, female paratype, ventral view <bold>I</bold> supra-anal plate, male holotype, ventral view <bold>J</bold> subgenital plate, male holotype, ventral view <bold>K</bold> genitalia, male holotype, dorsal view <bold>L</bold> right phallomere, holotype, right-ventral view <bold>M</bold> the serration of oothecae <bold>N</bold> oothecae, lateral view <bold>O–R</bold> habitats of <italic><tp:taxon-name><tp:taxon-name-part taxon-name-part-type="genus" reg="Eupolyphaga">E.</tp:taxon-name-part><tp:taxon-name-part taxon-name-part-type="species" reg="miracidia">miracidia</tp:taxon-name-part></tp:taxon-name></italic> Qiu, sp. nov., in Maqiao Town, Xiangyang City, Hubei Province <bold>S</bold> living male <bold>T</bold> living female. Scale bars: 1.0 cm (<bold>A–D</bold>); 0.1 cm (<bold>E–L, N</bold>); 0.02 cm (<bold>M</bold>). Photographs <bold>O–T</bold> by LQ.</p></caption><graphic xmlns:xlink="http://www.w3.org/1999/xlink" xlink:href="zookeys-1120-067_article-87483__-g002.jpg" position="float" orientation="portrait" xlink:type="simple" id="oo_738832.jpg"><uri content-type="original_file" xlink:type="simple">https://binary.pensoft.net/fig/738832</uri></graphic></fig></tp:treatment-sec><tp:treatment-sec sec-type="description" id="SECID0EDNAG"><title>Description.</title><p><bold>Male holotype. <italic>Measurements</italic> (mm).</bold> Overall length: 26.9; body length: 12.1; body width (tegmina not included): 9.8; tegmen length × width: 22.3 × 9.5; pronotum length × width: 7.4 × 4.4.</p><p><bold><italic>Coloration</italic>.</bold> Body blackish brown, covered with brown setae (Fig. <xref ref-type="fig" rid="F2">2A, B</xref>). Head black, ante-clypeus whitish, sub-transparent. Antenna brown. Pronotum dark-brown, anterior margin yellowish white. Tegmina sub-transparent, yellowish brown, with dark brown maculae. Wing light brown, with darkish brown maculae. Leg blackish brown, with coxa and trochanter slightly tawny. Abdomen blackish brown, slightly yellowish brown medially.</p><p><bold><italic>Head</italic></bold>: Subrounded, almost hidden under pronotum. Interocular space moderate, about half of the distance between ocelli. Ocelli large, ocelli ridge protruded and curved, two dimples symmetrically situated below the ridge. Two yellowish brown semicircular pits each situated next to the inner side of antennal sockets. Clypeus distinct, labrum almost quadrate, posterior margin concave in the middle (Fig. <xref ref-type="fig" rid="F2">2F</xref>). <bold><italic>Pronotum</italic></bold>: Small, widest near the middle, anterior whitish margin narrow, gradually narrowing from the middle to lateral sides, boundary between the white and dark brown areas distinct (Fig. <xref ref-type="fig" rid="F2">2E</xref>). <bold><italic>Tegmina and hind wings</italic></bold>: Extending beyond the end of abdomen 12.1 mm, maculae on tegmina dense, fused. <bold><italic>Legs</italic></bold>: Slender, front femur type C<sub>1</sub>, pulvilli moderate and tarsal claws simple, symmetrical, arolia large. <bold><italic>Abdomen</italic></bold>: Supra-anal plate transverse, pubescent, posterior margin prominent medially, paraprocts simple, cerci short (Fig. <xref ref-type="fig" rid="F2">2I</xref>). Subgenital plate asymmetrical, hind margin concave medially and densely setose, left side less prominent than right side. Styli small, the left one longer than the right one (Fig. <xref ref-type="fig" rid="F2">2J</xref>). <bold><italic>Genitalia</italic></bold>: L1 basally prolonged (Fig. <xref ref-type="fig" rid="F2">2K</xref>), genital hook (L3) slender, the hooked part roundly curved, apex sharp (Fig. <xref ref-type="fig" rid="F2">2K</xref>). Right phallomere small, R2 simple, broad, and concave in the middle (Fig. <xref ref-type="fig" rid="F2">2L</xref>).</p><p><bold>Male paratypes.</bold> Similar to the holotype, no distinct differences.</p><p><bold>Female paratypes.</bold> Body length: 22.3–24.1 mm, body width: 16.2–16.9 mm. Body uniformly dark reddish brown (Fig. <xref ref-type="fig" rid="F2">2C, D</xref>). Antennal sockets and ocelli pale yellow, ante-clypeus yellow. Labrum yellowish white, base and ends slightly lighter in color. Ocelli moderate in size, nearly triangular. Interocular space almost equal to distance between antennal sockets, and bigger than the distance between ocelli (Fig. <xref ref-type="fig" rid="F2">2H</xref>). Arolia and pullivi absent. Posterior margin of the supra-anal plate emarginated medially.</p><p><bold>Nymph.</bold> Similar to the female, body darkish brown.</p><p><bold>Ootheca.</bold> Reddish brown. The longitudinal lines distinct. Serrations on the keel large and curved, apex of serrations slightly truncated. Space between the serrations of the curved portion moderate (Fig. <xref ref-type="fig" rid="F2">2M</xref>). Respiratory canals well developed.</p></tp:treatment-sec><tp:treatment-sec sec-type="natural history" id="SECID0EJQAG"><title>Natural history.</title><p>Found in dry earth under a cliff of the roadside (Fig. <xref ref-type="fig" rid="F2">2O–R</xref>).</p></tp:treatment-sec><tp:treatment-sec sec-type="etymology" id="SECID0ETQAG"><title>Etymology.</title><p>The species epithet <italic><tp:taxon-name><tp:taxon-name-part taxon-name-part-type="genus" reg="Eupolyphaga"/><tp:taxon-name-part taxon-name-part-type="species" reg="miracidia">miracidia</tp:taxon-name-part></tp:taxon-name></italic> is derived from Greek <italic>mirakos</italic> referring to it's small size.</p></tp:treatment-sec></tp:taxon-treatment>
