# Supplementary material for: ﻿Exploring the diversity of Eupolyphaga Chopard, 1929 (Blattodea, Corydioidea): species delimitation based on morphology and molecular analysis
Source: Zookeys. 2022 Sep 5;1120:67–94. doi: 10.3897/zookeys.1120.87483 (PMC9848677; doi:10.3897/zookeys.1120.87483)
Supplement: XML Treatment for Eupolyphaga udenostyla [file zookeys.1120.87483-treatment2.xml]

<!DOCTYPE tp:taxon-treatment
  PUBLIC "-//TaxonX//DTD Taxonomic Treatment Publishing DTD v0 20100105//EN" "tax-treatment-NSO.dtd">
<tp:taxon-treatment xmlns:tp="http://www.plazi.org/taxpub"><tp:treatment-meta><kwd-group><label>Taxon classification</label><kwd>
                <named-content content-type="kingdom">Animalia</named-content>
              </kwd><kwd>
                <named-content content-type="order">Blattodea</named-content>
              </kwd><kwd>
                <named-content content-type="family">Corydiidae</named-content>
              </kwd></kwd-group><mixed-citation publication-type="journal"><person-group><name><surname>Han</surname><given-names>Wei</given-names></name><name><surname>Qiu</surname><given-names>Lu</given-names></name><name><surname>Zhu</surname><given-names>Jing</given-names></name><name><surname>Wang</surname><given-names>Zong-Qing</given-names></name><name><surname>Che</surname><given-names>Yan-Li</given-names></name></person-group><article-title>﻿Exploring the diversity of <italic><tp:taxon-name><tp:taxon-name-part taxon-name-part-type="genus" reg="Eupolyphaga">Eupolyphaga</tp:taxon-name-part></tp:taxon-name></italic> Chopard, 1929 (<tp:taxon-name><tp:taxon-name-part taxon-name-part-type="order">Blattodea</tp:taxon-name-part></tp:taxon-name>, <tp:taxon-name><tp:taxon-name-part taxon-name-part-type="superfamily">Corydioidea</tp:taxon-name-part></tp:taxon-name>): species delimitation based on morphology and molecular analysis</article-title><source>Zookeys</source><day>05</day><month>09</month><year>2022</year><volume>1120</volume><fpage>67</fpage><lpage>94</lpage><pub-id pub-id-type="doi">10.3897/zookeys.1120.87483</pub-id></mixed-citation></tp:treatment-meta><tp:nomenclature><label>﻿</label><tp:taxon-name>
              <object-id xmlns:xlink="http://www.w3.org/1999/xlink" content-type="arpha" xlink:type="simple">1A42FF71-585E-5E44-AFAB-0BFC89F1BB4C</object-id>
              <tp:taxon-name-part taxon-name-part-type="genus" reg="Eupolyphaga">Eupolyphaga</tp:taxon-name-part>
              <tp:taxon-name-part taxon-name-part-type="species" reg="udenostyla">udenostyla</tp:taxon-name-part>
              <object-id xmlns:xlink="http://www.w3.org/1999/xlink" content-type="zoobank" xlink:type="simple">https://zoobank.org/ED205416-E3D8-4955-AE89-7D50DEB363DE</object-id>
            </tp:taxon-name><tp:taxon-authority>Qiu</tp:taxon-authority><tp:taxon-status xmlns:xlink="http://www.w3.org/1999/xlink" xlink:type="simple">sp. nov.</tp:taxon-status><xref ref-type="fig" rid="F3">Figs 3</xref><xref ref-type="fig" rid="F4">, 4B, D, E–J</xref></tp:nomenclature><tp:treatment-sec sec-type="type material" id="SECID0EXSAG"><title>Type material.</title><p><bold><italic>Holotype</italic></bold>: China · male; Sichuan Prov., Aba Prefecture, Wenchuan County, Keku Township; 1555 m; <named-content xmlns:xlink="http://www.w3.org/1999/xlink" content-type="dwc:verbatimCoordinates" xlink:type="simple"><named-content content-type="geo-json" specific-use="{&#34;type&#34;:&#34;Point&#34;,&#34;coordinates&#34;:[103.571167,31.515500]}" id="NCID0EFTAG" xlink:type="simple">31°30.93'N, 103°34.27'E</named-content></named-content>, 5 May 2019; Lu Qiu leg.; <abbrev xmlns:xlink="http://www.w3.org/1999/xlink" content-type="institution" xlink:title="Institute of Entomology, College of Plant Protection, Southwest University, Chongqing, China" id="ABBRID0EKTAG" xlink:type="simple">SWU</abbrev>-B-CC-010006.</p><p><bold><italic>Paratypes</italic></bold>: China · 3 males &amp; 1 female, same collection data as holotype; <abbrev xmlns:xlink="http://www.w3.org/1999/xlink" content-type="institution" xlink:title="Institute of Entomology, College of Plant Protection, Southwest University, Chongqing, China" id="ABBRID0EWTAG" xlink:type="simple">SWU</abbrev>-B-CC-010007 to 010010 · 3 males, same collection data as holotype, but 7 August 2019; Huan-Yu Ren, Wei Han leg; <abbrev xmlns:xlink="http://www.w3.org/1999/xlink" content-type="institution" xlink:title="Institute of Entomology, College of Plant Protection, Southwest University, Chongqing, China" id="ABBRID0E2TAG" xlink:type="simple">SWU</abbrev>-B-CC-010011 to 010013 · 2 males &amp; 4 females, Sichuan Prov., Wenchuan County, mountains behind the 5·12 Wenchuan Earthquake Memorial Museum; July–August 2019; Qi Li leg.; <abbrev xmlns:xlink="http://www.w3.org/1999/xlink" content-type="institution" xlink:title="Institute of Entomology, College of Plant Protection, Southwest University, Chongqing, China" id="ABBRID0EAUAG" xlink:type="simple">SWU</abbrev>-B-CC-010014 to 010019.</p></tp:treatment-sec><tp:treatment-sec sec-type="diagnosis" id="SECID0EFUAG"><title>Diagnosis.</title><p>This species is remarkable for the absence of styli and the short tegmina and strongly reduced anal fields of hind wings in male, which can easily distinguish the males of <italic><tp:taxon-name><tp:taxon-name-part taxon-name-part-type="genus" reg="Eupolyphaga">E.</tp:taxon-name-part><tp:taxon-name-part taxon-name-part-type="species" reg="udenostyla">udenostyla</tp:taxon-name-part></tp:taxon-name></italic> from all other species. The serrations of ootheca are distinctly reduced.</p></tp:treatment-sec><tp:treatment-sec sec-type="description" id="SECID0EWUAG"><title>Description.</title><p><bold>Male holotype</bold>: Body stout. <bold><italic>Measurements</italic> (mm).</bold> Overall length: 23.5; body length: 19.7; body width (tegmina not included): 12.1; pronotum length × width: 17.1 × 9.4; tegmina length × width: 17.6 × 8.4.</p><p><bold><italic>Coloration</italic>.</bold> Body almost black, covered with black setae (Fig. <xref ref-type="fig" rid="F3">3A, B</xref>). Anterior margin of pronotum partially white (Fig. <xref ref-type="fig" rid="F3">3A</xref>).</p><fig id="F3" position="float" orientation="portrait"><object-id xmlns:xlink="http://www.w3.org/1999/xlink" content-type="doi" xlink:type="simple">10.3897/zookeys.1120.87483.figure3</object-id><object-id xmlns:xlink="http://www.w3.org/1999/xlink" content-type="arpha" xlink:type="simple">EF7E806F-856C-5237-AA49-7062AEE837D3</object-id><label>Figure 3.</label><caption><p><italic><tp:taxon-name><tp:taxon-name-part taxon-name-part-type="genus" reg="Eupolyphaga">Eupolyphaga</tp:taxon-name-part><tp:taxon-name-part taxon-name-part-type="species" reg="udenostyla">udenostyla</tp:taxon-name-part></tp:taxon-name></italic> Qiu, sp. nov. <bold>A</bold> male holotype, dorsal view <bold>B</bold> male holotype, ventral view <bold>C</bold> female paratype, dorsal view <bold>D</bold> female paratype, ventral view <bold>E</bold> male head, ventral view <bold>F</bold> tegmen, ventral view <bold>G</bold> hind wing, ventral view <bold>H</bold> supra-anal plate, ventral view <bold>I</bold> subgenital plate, ventral view <bold>J</bold> left portion of subgenital plate, dorsal view <bold>K</bold> genitalia, dorsal view <bold>L</bold> right phallomere, right-ventral view. Scale bars: 1.0 cm (<bold>A–D</bold>); 0.2 cm <bold>E</bold>; 0.5 cm (<bold>F, G</bold>); 0.1 cm (<bold>H, I, K, L</bold>); 0.02 cm (<bold>J</bold>). Black arrows indicate the strongly reduced anal field and absence of styli.</p></caption><graphic xmlns:xlink="http://www.w3.org/1999/xlink" xlink:href="zookeys-1120-067_article-87483__-g003.jpg" position="float" orientation="portrait" xlink:type="simple" id="oo_738833.jpg"><uri content-type="original_file" xlink:type="simple">https://binary.pensoft.net/fig/738833</uri></graphic></fig><p><bold><italic>Head</italic></bold>: Ovoid, longer than wide. Vertex concealed under pronotum. Eyes small, slightly reduced. Interocular space wide but narrower than the distances between antennal sockets and between ocelli. Ocelli moderate, ocellar ridge distinct, with a row of setae on the upper edge (Fig. <xref ref-type="fig" rid="F3">3E</xref>). Antennae long, approximately equal to the length of the body (vertex to abdominal tip) (Fig. <xref ref-type="fig" rid="F4">4G</xref>). Ocellar ridge with two large pits below. Clypeus distinct, ante-clypeus almost quadrate, hind lateral angles obtusely rounded, posterior margin thin in the middle and slightly concave. <bold><italic>Pronotum</italic></bold>: Narrow, widest near the middle, anterior whitish margin narrow and short. <bold><italic>Tegmina and hind wings</italic></bold>: Shortened, only beyond the end of abdomen 3.8 mm. Apices of wings slightly exceed tegmina in resting position. Tegmen rounded apically (Fig. <xref ref-type="fig" rid="F3">3F</xref>). Hind wing short, oval, bluntly rounded apically, anal field strongly reduced (Fig. <xref ref-type="fig" rid="F3">3G</xref>). <bold><italic>Legs</italic></bold>: Slender, front femur type C<sub>1</sub>. Pulvilli moderate, tarsal claws simple and symmetrical, arolia large. <bold><italic>Abdomen</italic></bold>: Supra-anal plate narrowly transverse, pubescent, hind margin with an emargination medially, paraprocts simple, cerci short (Fig. <xref ref-type="fig" rid="F3">3H</xref>). Subgenital plate simple, posterior margin nearly straight, densely setose. Styli absent (Fig. <xref ref-type="fig" rid="F3">3I, J</xref>). <bold><italic>Genitalia</italic></bold>: L1 narrowed at base, genital hook (L3) stout basally, gradually tapered at distal half, the hook roundly curved, apex sharp (Fig. <xref ref-type="fig" rid="F3">3K</xref>).</p><fig id="F4" position="float" orientation="portrait"><object-id xmlns:xlink="http://www.w3.org/1999/xlink" content-type="doi" xlink:type="simple">10.3897/zookeys.1120.87483.figure4</object-id><object-id xmlns:xlink="http://www.w3.org/1999/xlink" content-type="arpha" xlink:type="simple">F8F689ED-BFE9-5952-A5A1-CE929BA3C71D</object-id><label>Figure 4.</label><caption><p><bold>A–D</bold> Characteristics and habitats of <italic><tp:taxon-name><tp:taxon-name-part taxon-name-part-type="genus" reg="Eupolyphaga">Eupolyphaga</tp:taxon-name-part></tp:taxon-name></italic> species from Minjiang River Basin <bold>A</bold> head of female <italic><tp:taxon-name><tp:taxon-name-part taxon-name-part-type="genus" reg="Eupolyphaga">E.</tp:taxon-name-part><tp:taxon-name-part taxon-name-part-type="species" reg="robusta">robusta</tp:taxon-name-part></tp:taxon-name></italic>, ventral view <bold>B</bold> head of female <italic><tp:taxon-name><tp:taxon-name-part taxon-name-part-type="genus" reg="Eupolyphaga">Eupolyphaga</tp:taxon-name-part><tp:taxon-name-part taxon-name-part-type="species" reg="udenostyla">udenostyla</tp:taxon-name-part></tp:taxon-name></italic> Qiu, sp. nov., ventral view <bold>C</bold> supra-anal plate of female <italic><tp:taxon-name><tp:taxon-name-part taxon-name-part-type="genus" reg="Eupolyphaga">E.</tp:taxon-name-part><tp:taxon-name-part taxon-name-part-type="species" reg="robusta">robusta</tp:taxon-name-part></tp:taxon-name></italic>, dorsal view <bold>D</bold> supra-anal plate of female <italic><tp:taxon-name><tp:taxon-name-part taxon-name-part-type="genus" reg="Eupolyphaga">E.</tp:taxon-name-part><tp:taxon-name-part taxon-name-part-type="species" reg="udenostyla">udenostyla</tp:taxon-name-part></tp:taxon-name></italic> Qiu, sp. nov., dorsal view <bold>E</bold> ootheca of <italic><tp:taxon-name><tp:taxon-name-part taxon-name-part-type="genus" reg="Eupolyphaga">E.</tp:taxon-name-part><tp:taxon-name-part taxon-name-part-type="species" reg="udenostyla">udenostyla</tp:taxon-name-part></tp:taxon-name></italic> Qiu, sp. nov., lateral view <bold>F</bold> same, close-up view to show the serration <bold>G</bold> a living male <italic><tp:taxon-name><tp:taxon-name-part taxon-name-part-type="genus" reg="Eupolyphaga">E.</tp:taxon-name-part><tp:taxon-name-part taxon-name-part-type="species" reg="udenostyla">udenostyla</tp:taxon-name-part></tp:taxon-name></italic> Qiu, sp. nov. <bold>H</bold> a living female <italic><tp:taxon-name><tp:taxon-name-part taxon-name-part-type="genus" reg="Eupolyphaga">E.</tp:taxon-name-part><tp:taxon-name-part taxon-name-part-type="species" reg="udenostyla">udenostyla</tp:taxon-name-part></tp:taxon-name></italic> Qiu, sp. nov. <bold>I, J</bold> habitats of <italic><tp:taxon-name><tp:taxon-name-part taxon-name-part-type="genus" reg="Eupolyphaga">E.</tp:taxon-name-part><tp:taxon-name-part taxon-name-part-type="species" reg="udenostyla">udenostyla</tp:taxon-name-part></tp:taxon-name></italic> Qiu, sp. nov., in Keku Township, Wenchuan County, Sichuan Province. Scale bars: 0.2 cm (<bold>E</bold>); 0.1 cm (<bold>F</bold>). Photographs <bold>G–J</bold> by LQ. White arrows indicate the ocelli.</p></caption><graphic xmlns:xlink="http://www.w3.org/1999/xlink" xlink:href="zookeys-1120-067_article-87483__-g004.jpg" position="float" orientation="portrait" xlink:type="simple" id="oo_738834.jpg"><uri content-type="original_file" xlink:type="simple">https://binary.pensoft.net/fig/738834</uri></graphic></fig><p><bold>Male paratypes</bold>: Similar to the holotype, no significant variation.</p><p><bold>Female paratypes</bold>: Body length: 23.5–24.7 mm, body width: 17.5–18.1 mm. Body uniformly dark brown (Fig. <xref ref-type="fig" rid="F3">3C, D</xref>), ante-clypeus and base of labrum white. Eyes and ocelli small, with a pair of large dimples between antennal sockets (Fig. <xref ref-type="fig" rid="F3">3D</xref>). Distance between ocelli smaller than distance antennal sockets, and both smaller than interocular space (Fig. <xref ref-type="fig" rid="F4">4B</xref>). Arolia and pulvilli absent. Supra-anal plate straight at posterior margin, lateral portions somewhat angular, posterior margin with a wide hollow medially (Fig. <xref ref-type="fig" rid="F4">4D</xref>).</p><p><bold>Nymph.</bold> Similar to the female, body uniformly black or dark brown.</p><p><bold>Ootheca.</bold> Reddish brown. Serrations of keel small, blunt. Surface with elevated longitudinal lines, the width of ridge wider near the serrations (Fig. <xref ref-type="fig" rid="F4">4E, F</xref>).</p></tp:treatment-sec><tp:treatment-sec sec-type="natural history" id="SECID0EJ5AG"><title>Natural history.</title><p>This new species is distributed in the Minjiang River Basin (Wenchuan County) (Fig. <xref ref-type="fig" rid="F4">4I, J</xref>). Individuals hide in the soil and are active during night (LQ, pers. obs.).</p></tp:treatment-sec><tp:treatment-sec sec-type="etymology" id="SECID0ET5AG"><title>Etymology.</title><p><italic>uden</italic>- (Greek) + <italic>styla</italic> (Greek) indicate that the males of the new species have no styli.</p></tp:treatment-sec><tp:treatment-sec sec-type="remarks" id="SECID0E45AG"><title>Remarks.</title><p>The absence of styli in males makes this new species morphologically remarkable in <italic><tp:taxon-name><tp:taxon-name-part taxon-name-part-type="genus" reg="Eupolyphaga">Eupolyphaga</tp:taxon-name-part></tp:taxon-name></italic>. Males of the species also have distinctly shortened tegmina and wings, and extremely reduced anal areas on hind wings. The ootheca has reduced serrations. The type locality of the new species is close to the one of <italic><tp:taxon-name><tp:taxon-name-part taxon-name-part-type="genus" reg="Eupolyphaga">Eupolyphaga</tp:taxon-name-part><tp:taxon-name-part taxon-name-part-type="species" reg="robusta">robusta</tp:taxon-name-part></tp:taxon-name></italic>, they are sympatric, distributed in Minjiang River Basin. Males and ootheca of this new species are easily distinguished from <italic><tp:taxon-name><tp:taxon-name-part taxon-name-part-type="genus" reg="Eupolyphaga">E.</tp:taxon-name-part><tp:taxon-name-part taxon-name-part-type="species" reg="robusta">robusta</tp:taxon-name-part></tp:taxon-name></italic>, but females may be confused because of their similar black and large body. However, females of this new species have reduced ocelli (Fig. <xref ref-type="fig" rid="F4">4B</xref>), which are obviously smaller than those of <italic><tp:taxon-name><tp:taxon-name-part taxon-name-part-type="genus" reg="Eupolyphaga">E.</tp:taxon-name-part><tp:taxon-name-part taxon-name-part-type="species" reg="robusta">robusta</tp:taxon-name-part></tp:taxon-name></italic> (Fig. <xref ref-type="fig" rid="F4">4A</xref>). Also, the posterior margin of the supra-anal plate (Fig. <xref ref-type="fig" rid="F4">4D</xref>) in this new species is obviously straighter than that of <italic><tp:taxon-name><tp:taxon-name-part taxon-name-part-type="genus" reg="Eupolyphaga">E.</tp:taxon-name-part><tp:taxon-name-part taxon-name-part-type="species" reg="robusta">robusta</tp:taxon-name-part></tp:taxon-name></italic> (Fig. <xref ref-type="fig" rid="F4">4C, D</xref>).</p></tp:treatment-sec></tp:taxon-treatment>
