# Supplementary material for: ﻿Exploring the diversity of Eupolyphaga Chopard, 1929 (Blattodea, Corydioidea): species delimitation based on morphology and molecular analysis
Source: Zookeys. 2022 Sep 5;1120:67–94. doi: 10.3897/zookeys.1120.87483 (PMC9848677; doi:10.3897/zookeys.1120.87483)
Supplement: XML Treatment for Eupolyphaga reducta [file zookeys.1120.87483-treatment3.xml]

<!DOCTYPE tp:taxon-treatment
  PUBLIC "-//TaxonX//DTD Taxonomic Treatment Publishing DTD v0 20100105//EN" "tax-treatment-NSO.dtd">
<tp:taxon-treatment xmlns:tp="http://www.plazi.org/taxpub"><tp:treatment-meta><kwd-group><label>Taxon classification</label><kwd>
                <named-content content-type="kingdom">Animalia</named-content>
              </kwd><kwd>
                <named-content content-type="order">Blattodea</named-content>
              </kwd><kwd>
                <named-content content-type="family">Corydiidae</named-content>
              </kwd></kwd-group><mixed-citation publication-type="journal"><person-group><name><surname>Han</surname><given-names>Wei</given-names></name><name><surname>Qiu</surname><given-names>Lu</given-names></name><name><surname>Zhu</surname><given-names>Jing</given-names></name><name><surname>Wang</surname><given-names>Zong-Qing</given-names></name><name><surname>Che</surname><given-names>Yan-Li</given-names></name></person-group><article-title>﻿Exploring the diversity of <italic><tp:taxon-name><tp:taxon-name-part taxon-name-part-type="genus" reg="Eupolyphaga">Eupolyphaga</tp:taxon-name-part></tp:taxon-name></italic> Chopard, 1929 (<tp:taxon-name><tp:taxon-name-part taxon-name-part-type="order">Blattodea</tp:taxon-name-part></tp:taxon-name>, <tp:taxon-name><tp:taxon-name-part taxon-name-part-type="superfamily">Corydioidea</tp:taxon-name-part></tp:taxon-name>): species delimitation based on morphology and molecular analysis</article-title><source>Zookeys</source><day>05</day><month>09</month><year>2022</year><volume>1120</volume><fpage>67</fpage><lpage>94</lpage><pub-id pub-id-type="doi">10.3897/zookeys.1120.87483</pub-id></mixed-citation></tp:treatment-meta><tp:nomenclature><label>﻿</label><tp:taxon-name>
              <object-id xmlns:xlink="http://www.w3.org/1999/xlink" content-type="arpha" xlink:type="simple">F8FBBA76-49D5-535C-A37C-DFDED842D126</object-id>
              <tp:taxon-name-part taxon-name-part-type="genus" reg="Eupolyphaga">Eupolyphaga</tp:taxon-name-part>
              <tp:taxon-name-part taxon-name-part-type="species" reg="reducta">reducta</tp:taxon-name-part>
              <object-id xmlns:xlink="http://www.w3.org/1999/xlink" content-type="zoobank" xlink:type="simple">https://zoobank.org/8749380B-3F77-4033-90D3-69A43F905ADD</object-id>
            </tp:taxon-name><tp:taxon-authority>Qiu</tp:taxon-authority><tp:taxon-status xmlns:xlink="http://www.w3.org/1999/xlink" xlink:type="simple">sp. nov.</tp:taxon-status><xref ref-type="fig" rid="F5">Fig. 5</xref></tp:nomenclature><tp:treatment-sec sec-type="type material" id="SECID0EUCBG"><title>Type material.</title><p><bold><italic>Holotype</italic></bold>: China · male, Sichuan Prov., Maoxian County, Wadi Township, Shahuzhai Village; 1938 m; <named-content xmlns:xlink="http://www.w3.org/1999/xlink" content-type="dwc:verbatimCoordinates" xlink:type="simple"><named-content content-type="geo-json" specific-use="{&#34;type&#34;:&#34;Point&#34;,&#34;coordinates&#34;:[103.477000,31.886667]}" id="NCID0ECDBG" xlink:type="simple">31°53.20'N, 103°28.62'E</named-content></named-content>; 3 October 2019; Hao Xu, Zhi-Teng Chen, Lu Qiu leg (the holotype was reared from nymph by LQ).; <abbrev xmlns:xlink="http://www.w3.org/1999/xlink" content-type="institution" xlink:title="Institute of Entomology, College of Plant Protection, Southwest University, Chongqing, China" id="ABBRID0EHDBG" xlink:type="simple">SWU</abbrev>-B-CC-010020.</p></tp:treatment-sec><tp:treatment-sec sec-type="material" id="SECID0EMDBG"><title>Other specimens examined.</title><p>1 male (an incompletely eclosed individual, unsuitable to be designated as a type specimen); <abbrev xmlns:xlink="http://www.w3.org/1999/xlink" content-type="institution" xlink:title="Institute of Entomology, College of Plant Protection, Southwest University, Chongqing, China" id="ABBRID0ESDBG" xlink:type="simple">SWU</abbrev>-B-CC-010021 · 1 female nymph, same collection data as holotype; <abbrev xmlns:xlink="http://www.w3.org/1999/xlink" content-type="institution" xlink:title="Institute of Entomology, College of Plant Protection, Southwest University, Chongqing, China" id="ABBRID0EXDBG" xlink:type="simple">SWU</abbrev>-B-CC-010022.</p></tp:treatment-sec><tp:treatment-sec sec-type="diagnosis" id="SECID0E3DBG"><title>Diagnosis.</title><p>This species is easily distinguished from its congeners by the reduced and stout tegmina and hind wings in male. In comparison with other species also possessing reduced tegmina and hind wings in males (e.g., <italic><tp:taxon-name><tp:taxon-name-part taxon-name-part-type="genus" reg="Eupolyphaga">E.</tp:taxon-name-part><tp:taxon-name-part taxon-name-part-type="species" reg="everestiana">everestiana</tp:taxon-name-part><tp:taxon-name-part taxon-name-part-type="subspecies" reg="reni">reni</tp:taxon-name-part></tp:taxon-name></italic> and <italic><tp:taxon-name><tp:taxon-name-part taxon-name-part-type="genus" reg="Eupolyphaga">E.</tp:taxon-name-part><tp:taxon-name-part taxon-name-part-type="species" reg="udenostyla">udenostyla</tp:taxon-name-part></tp:taxon-name></italic> Qiu, sp. nov.), this new species is obviously larger (24.7 mm without tegmina and wings in length), the tegmina with sparse macula only on distal half; while <italic><tp:taxon-name><tp:taxon-name-part taxon-name-part-type="genus" reg="Eupolyphaga">E.</tp:taxon-name-part><tp:taxon-name-part taxon-name-part-type="species" reg="everestiana">everestiana</tp:taxon-name-part><tp:taxon-name-part taxon-name-part-type="subspecies" reg="reni">reni</tp:taxon-name-part></tp:taxon-name></italic> is small in size (18.0–18.5 mm without tegmina and hind wings in length) and with evenly distributed maculae on tegmina. <italic><tp:taxon-name><tp:taxon-name-part taxon-name-part-type="genus" reg="Eupolyphaga">E.</tp:taxon-name-part><tp:taxon-name-part taxon-name-part-type="species" reg="udenostyla">udenostyla</tp:taxon-name-part></tp:taxon-name></italic> Qiu, sp. nov. (19.7 mm without tegmina and wings in length) is an almost unicolored black species with no styli in males.</p></tp:treatment-sec><tp:treatment-sec sec-type="description" id="SECID0EWFBG"><title>Description.</title><p><bold>Male holotype</bold>: Body short and broad (Fig. <xref ref-type="fig" rid="F5">5A, B</xref>). <bold><italic>Measurements</italic> (mm)</bold>: Overall length: 29.5; body length: 24.7; body width (tegmina not included): 13.4; pronotum length × width: 12.5 × 6.9; tegmina length × width: 22.5 × 9.3.</p><fig id="F5" position="float" orientation="portrait"><object-id xmlns:xlink="http://www.w3.org/1999/xlink" content-type="doi" xlink:type="simple">10.3897/zookeys.1120.87483.figure5</object-id><object-id xmlns:xlink="http://www.w3.org/1999/xlink" content-type="arpha" xlink:type="simple">577961D2-1C35-5A23-8071-7DE80780A81F</object-id><label>Figure 5.</label><caption><p><italic><tp:taxon-name><tp:taxon-name-part taxon-name-part-type="genus" reg="Eupolyphaga">Eupolyphaga</tp:taxon-name-part><tp:taxon-name-part taxon-name-part-type="species" reg="reducta">reducta</tp:taxon-name-part></tp:taxon-name></italic> Qiu, sp. nov., male holotype <bold>A</bold> habitus, dorsal view <bold>B</bold> habitus, ventral view <bold>C</bold> pronotum, male holotype, dorsal view <bold>D</bold> head, male holotype, ventral view <bold>E</bold> supra-anal plate, ventral view <bold>F</bold> subgenital plate, ventral view <bold>G</bold> genitalia, dorsal view <bold>H</bold> right phallomere, right-ventral view <bold>I–J</bold> the living holotype after moulting <bold>K</bold> habitat of <italic><tp:taxon-name><tp:taxon-name-part taxon-name-part-type="genus" reg="Eupolyphaga">E.</tp:taxon-name-part><tp:taxon-name-part taxon-name-part-type="species" reg="reducta">reducta</tp:taxon-name-part></tp:taxon-name></italic> Qiu, sp. nov., in Shahuzhai Village, Maoxian County, Sichuan Province <bold>L</bold> Dr. Zhi-Teng Chen and Dr. Hao Xu collecting this species. Scale bars: 1.0 cm (<bold>A, B</bold>); 0.2 cm (<bold>C, D</bold>); 0.1 cm (<bold>E–H</bold>). Photographs <bold>I–L</bold> by LQ.</p></caption><graphic xmlns:xlink="http://www.w3.org/1999/xlink" xlink:href="zookeys-1120-067_article-87483__-g005.jpg" position="float" orientation="portrait" xlink:type="simple" id="oo_738835.jpg"><uri content-type="original_file" xlink:type="simple">https://binary.pensoft.net/fig/738835</uri></graphic></fig><p><bold><italic>Coloration</italic>.</bold> Body yellowish brown. Pronotum brown, anterior margin yellow (Fig. <xref ref-type="fig" rid="F5">5C</xref>). Space between vertex to the ocelli black, face fulvous with blackish brown spots. Antennae yellowish brown, ante-clypeus yellow, hind-clypeus brown. Labial palpi and maxillary palpi yellowish brown (Fig. <xref ref-type="fig" rid="F5">5D</xref>). Tegmina and hind wings yellowish brown, maculae brown. Legs and abdomen brown.</p><p><bold><italic>Head</italic></bold>: Interocular space narrow, obviously narrower than the distance between antennal sockets, and slightly narrower than the distance between ocelli. Ocelli large, ocellar ridge short, straight, covered with yellowish brown setae. Clypeus small (Fig. <xref ref-type="fig" rid="F5">5D</xref>). <bold><italic>Pronotum</italic></bold>: Widely transverse, the widest point near the middle, anterior yellowish margin wide, the boundary between the yellowish and the brownish portion fused. Surface with short pubescence (Fig. <xref ref-type="fig" rid="F5">5C</xref>). <bold><italic>Tegmina and hind wings</italic></bold>: Reduced and robust, exceeding the end of abdomen 4.4 mm. The apices of hind wings exceed tegmina obviously when at resting position (Fig. <xref ref-type="fig" rid="F5">5I</xref>). Tegmina translucent, yellowish brown, irregularly with several maculae apically, shoulders of tegmina wide, margins rounded. Wings translucent, light yellowish brown, almost no maculae. <bold><italic>Legs</italic></bold>: Slender, front femur type C<sub>1</sub>, arolia large, tarsal claws simple and symmetrical. <bold><italic>Abdomen</italic></bold>: Supra-anal plate transversely broad, convex in the middle, cerci short (Fig. <xref ref-type="fig" rid="F5">5E</xref>). Subgenital plate slightly asymmetrical, right portion larger than left, styli short (Fig. <xref ref-type="fig" rid="F5">5F</xref>). <bold><italic>Genitalia</italic></bold>: Well sclerotized (Fig. <xref ref-type="fig" rid="F5">5G, H</xref>). L1 slender, anteriorly prominently protruded, with a long protuberance on the left side and two well-developed protrusions on the posterior margin, L2 more developed on the right side, L3 curved, with a more rounded curvature, processa distale (pda) and processa apicale (paa) well developed, long and sturdy. Right phallomere relatively larger, R2 divided into two chunks, outer chunk larger than the inner one.</p><p><bold>Female and ootheca</bold>: Unknown.</p><p><bold>Nymph</bold>: Similar to the male in color, yellowish brown.</p></tp:treatment-sec><tp:treatment-sec sec-type="natural history" id="SECID0EOKBG"><title>Natural history.</title><p>This new species is distributed in the Heishui River Basin (Maoxian County to Heishui County). Nymphs of this new species live beneath the withered grass at the edge of a soil slope (Hao Xu, Lu Qiu, pers. obs.; Fig. <xref ref-type="fig" rid="F5">5K, L</xref>).</p></tp:treatment-sec><tp:treatment-sec sec-type="etymology" id="SECID0EYKBG"><title>Etymology.</title><p>The species epithet is from the Latin <italic>reductus</italic> indicating its reduced tegmina and wings.</p></tp:treatment-sec></tp:taxon-treatment>
