# Supplementary material for: ﻿Exploring the diversity of Eupolyphaga Chopard, 1929 (Blattodea, Corydioidea): species delimitation based on morphology and molecular analysis
Source: Zookeys. 2022 Sep 5;1120:67–94. doi: 10.3897/zookeys.1120.87483 (PMC9848677; doi:10.3897/zookeys.1120.87483)
Supplement: XML Treatment for Eupolyphaga simila [file zookeys.1120.87483-treatment4.xml]

<!DOCTYPE tp:taxon-treatment
  PUBLIC "-//TaxonX//DTD Taxonomic Treatment Publishing DTD v0 20100105//EN" "tax-treatment-NSO.dtd">
<tp:taxon-treatment xmlns:tp="http://www.plazi.org/taxpub"><tp:treatment-meta><kwd-group><label>Taxon classification</label><kwd>
                <named-content content-type="kingdom">Animalia</named-content>
              </kwd><kwd>
                <named-content content-type="order">Blattodea</named-content>
              </kwd><kwd>
                <named-content content-type="family">Corydiidae</named-content>
              </kwd></kwd-group><mixed-citation publication-type="journal"><person-group><name><surname>Han</surname><given-names>Wei</given-names></name><name><surname>Qiu</surname><given-names>Lu</given-names></name><name><surname>Zhu</surname><given-names>Jing</given-names></name><name><surname>Wang</surname><given-names>Zong-Qing</given-names></name><name><surname>Che</surname><given-names>Yan-Li</given-names></name></person-group><article-title>﻿Exploring the diversity of <italic><tp:taxon-name><tp:taxon-name-part taxon-name-part-type="genus" reg="Eupolyphaga">Eupolyphaga</tp:taxon-name-part></tp:taxon-name></italic> Chopard, 1929 (<tp:taxon-name><tp:taxon-name-part taxon-name-part-type="order">Blattodea</tp:taxon-name-part></tp:taxon-name>, <tp:taxon-name><tp:taxon-name-part taxon-name-part-type="superfamily">Corydioidea</tp:taxon-name-part></tp:taxon-name>): species delimitation based on morphology and molecular analysis</article-title><source>Zookeys</source><day>05</day><month>09</month><year>2022</year><volume>1120</volume><fpage>67</fpage><lpage>94</lpage><pub-id pub-id-type="doi">10.3897/zookeys.1120.87483</pub-id></mixed-citation></tp:treatment-meta><tp:nomenclature><label>﻿</label><tp:taxon-name>
              <object-id xmlns:xlink="http://www.w3.org/1999/xlink" content-type="arpha" xlink:type="simple">7B890669-E799-502C-BF1B-53E97F41CBFB</object-id>
              <tp:taxon-name-part taxon-name-part-type="genus" reg="Eupolyphaga">Eupolyphaga</tp:taxon-name-part>
              <tp:taxon-name-part taxon-name-part-type="species" reg="simila">simila</tp:taxon-name-part>
              <object-id xmlns:xlink="http://www.w3.org/1999/xlink" content-type="zoobank" xlink:type="simple">https://zoobank.org/903D40EF-A9B2-49A7-9296-A5749B3D6D9D</object-id>
            </tp:taxon-name><tp:taxon-authority>Qiu</tp:taxon-authority><tp:taxon-status xmlns:xlink="http://www.w3.org/1999/xlink" xlink:type="simple">sp. nov.</tp:taxon-status><xref ref-type="fig" rid="F6">Figs 6</xref><xref ref-type="fig" rid="F7">, 7</xref></tp:nomenclature><tp:treatment-sec sec-type="type material" id="SECID0ESMBG"><title>Type material.</title><p><bold><italic>Holotype</italic></bold>: China · male; Sichuan Prov., Lixian County, Miyaluo Town, Siboguo Village; 2944 m; <named-content xmlns:xlink="http://www.w3.org/1999/xlink" content-type="dwc:verbatimCoordinates" xlink:type="simple"><named-content content-type="geo-json" specific-use="{&#34;type&#34;:&#34;Point&#34;,&#34;coordinates&#34;:[102.746667,31.693000]}" id="NCID0EANBG" xlink:type="simple">31°41.58'N, 102°44.80'E</named-content></named-content>; 6 October 2019; Hao Xu, Lu Qiu, Zhi-Teng Chen leg.; <abbrev xmlns:xlink="http://www.w3.org/1999/xlink" content-type="institution" xlink:title="Institute of Entomology, College of Plant Protection, Southwest University, Chongqing, China" id="ABBRID0EFNBG" xlink:type="simple">SWU</abbrev>-B-CC-010023.</p><p><bold><italic>Paratypes</italic></bold>: 2 males, same collection data as holotype; <abbrev xmlns:xlink="http://www.w3.org/1999/xlink" content-type="institution" xlink:title="Institute of Entomology, College of Plant Protection, Southwest University, Chongqing, China" id="ABBRID0ERNBG" xlink:type="simple">SWU</abbrev>-B-CC-010024 to 010025.</p></tp:treatment-sec><tp:treatment-sec sec-type="material" id="SECID0EWNBG"><title>Other material examined.</title><p>2 nymphs &amp; 4 oothecae, same collection data as holotype; <abbrev xmlns:xlink="http://www.w3.org/1999/xlink" content-type="institution" xlink:title="Institute of Entomology, College of Plant Protection, Southwest University, Chongqing, China" id="ABBRID0E3NBG" xlink:type="simple">SWU</abbrev>-B-CC-010026 to 010027.</p></tp:treatment-sec><tp:treatment-sec sec-type="diagnosis" id="SECID0EBOBG"><title>Diagnosis.</title><p>The male of this new species resembles <italic><tp:taxon-name><tp:taxon-name-part taxon-name-part-type="genus" reg="Eupolyphaga">Eupolyphaga</tp:taxon-name-part><tp:taxon-name-part taxon-name-part-type="species" reg="yunnanensis">yunnanensis</tp:taxon-name-part></tp:taxon-name></italic> in external morphology. However, the male of <italic><tp:taxon-name><tp:taxon-name-part taxon-name-part-type="genus" reg="Eupolyphaga">E.</tp:taxon-name-part><tp:taxon-name-part taxon-name-part-type="species" reg="simila">simila</tp:taxon-name-part></tp:taxon-name></italic> Qiu sp. nov. has a darker abdomen (Fig. <xref ref-type="fig" rid="F6">6B</xref>) than <italic><tp:taxon-name><tp:taxon-name-part taxon-name-part-type="genus" reg="Eupolyphaga">E.</tp:taxon-name-part><tp:taxon-name-part taxon-name-part-type="species" reg="yunnanensis">yunnanensis</tp:taxon-name-part></tp:taxon-name></italic>. The female and nymph of this new species have dense black markings on their bodies (Fig. <xref ref-type="fig" rid="F7">7G, H</xref>), while <italic><tp:taxon-name><tp:taxon-name-part taxon-name-part-type="genus" reg="Eupolyphaga">E.</tp:taxon-name-part><tp:taxon-name-part taxon-name-part-type="species" reg="yunnanensis">yunnanensis</tp:taxon-name-part></tp:taxon-name></italic> is without black markings. The serrations of ootheca are bluntly rounded in this new species (Fig. <xref ref-type="fig" rid="F7">7A, B</xref>) while they are triangular in <italic><tp:taxon-name><tp:taxon-name-part taxon-name-part-type="genus" reg="Eupolyphaga">E.</tp:taxon-name-part><tp:taxon-name-part taxon-name-part-type="species" reg="yunnanensis">yunnanensis</tp:taxon-name-part></tp:taxon-name></italic> (<xref ref-type="bibr" rid="B19">Qiu et al. 2018</xref>).</p><fig id="F6" position="float" orientation="portrait"><object-id xmlns:xlink="http://www.w3.org/1999/xlink" content-type="doi" xlink:type="simple">10.3897/zookeys.1120.87483.figure6</object-id><object-id xmlns:xlink="http://www.w3.org/1999/xlink" content-type="arpha" xlink:type="simple">CAFE2D17-9D74-59A6-8050-66178A0C8BB0</object-id><label>Figure 6.</label><caption><p><italic><tp:taxon-name><tp:taxon-name-part taxon-name-part-type="genus" reg="Eupolyphaga">Eupolyphaga</tp:taxon-name-part><tp:taxon-name-part taxon-name-part-type="species" reg="simila">simila</tp:taxon-name-part></tp:taxon-name></italic> Qiu, sp. nov., male holotype <bold>A</bold> habitus, dorsal view <bold>B</bold> habitus, ventral view <bold>C</bold> pronotum, dorsal view <bold>D</bold> head, ventral view <bold>E</bold> supra-anal plate, ventral view <bold>F</bold> subgenital plate (right stylus missing), ventral view <bold>G</bold> genitalia, dorsal view <bold>H</bold> right phallomere, right-ventral view. Scale bars: 1.0 cm (<bold>A, B</bold>); 0.2 cm (<bold>C, D</bold>); 0.1 cm (<bold>E–H</bold>).</p></caption><graphic xmlns:xlink="http://www.w3.org/1999/xlink" xlink:href="zookeys-1120-067_article-87483__-g006.jpg" position="float" orientation="portrait" xlink:type="simple" id="oo_738836.jpg"><uri content-type="original_file" xlink:type="simple">https://binary.pensoft.net/fig/738836</uri></graphic></fig><fig id="F7" position="float" orientation="portrait"><object-id xmlns:xlink="http://www.w3.org/1999/xlink" content-type="doi" xlink:type="simple">10.3897/zookeys.1120.87483.figure7</object-id><object-id xmlns:xlink="http://www.w3.org/1999/xlink" content-type="arpha" xlink:type="simple">F5BD3055-D282-51FA-909F-7F6D7D1F707F</object-id><label>Figure 7.</label><caption><p><italic><tp:taxon-name><tp:taxon-name-part taxon-name-part-type="genus" reg="Eupolyphaga">Eupolyphaga</tp:taxon-name-part><tp:taxon-name-part taxon-name-part-type="species" reg="simila">simila</tp:taxon-name-part></tp:taxon-name></italic> Qiu, sp. nov. <bold>A</bold> ootheca, lateral view <bold>B</bold> serrations of ootheca <bold>C, D</bold> habitats of <italic><tp:taxon-name><tp:taxon-name-part taxon-name-part-type="genus" reg="Eupolyphaga">Eupolyphaga</tp:taxon-name-part><tp:taxon-name-part taxon-name-part-type="species" reg="simila">simila</tp:taxon-name-part></tp:taxon-name></italic>, Siboguo Village, Lixian County, Sichuan Province <bold>E, F</bold> the living holotype after emergence <bold>G</bold> the ventral side of a nymph <bold>H</bold> the ventral side of a female. Scale bars: 0.1 cm (<bold>A</bold>); 0.01 cm (<bold>B</bold>). Photographs <bold>C–H</bold> by LQ.</p></caption><graphic xmlns:xlink="http://www.w3.org/1999/xlink" xlink:href="zookeys-1120-067_article-87483__-g007.jpg" position="float" orientation="portrait" xlink:type="simple" id="oo_738837.jpg"><uri content-type="original_file" xlink:type="simple">https://binary.pensoft.net/fig/738837</uri></graphic></fig></tp:treatment-sec><tp:treatment-sec sec-type="description" id="SECID0ERTBG"><title>Description.</title><p><bold>Male holotype: Measurements (mm).</bold> Overall length: 28.9; body length: 16.2; body width (tegmina not included): 9.4; pronotum length × width: 8.3 × 5.1; tegmina length × width: 26.3 × 9.0.</p><p><bold><italic>Coloration</italic>.</bold> Body fulvous (Fig. <xref ref-type="fig" rid="F6">6A, B</xref>). Vertex to the space between ocelli blackish brown, ocellar ridge slightly lighter in color, the rest of the face yellow. Antennae and labrum yellow-brown (Fig. <xref ref-type="fig" rid="F6">6D</xref>). Pronotum brown, except for the yellow anterior margin (Fig. <xref ref-type="fig" rid="F6">6C</xref>). Tegmina fawn with scattered and unequal-sized maculae. Wings nearly transparent, with sparsely small maculae terminally. Legs fulvous. Abdomen darkish brown, with a yellow vertical line in the middle (Fig. <xref ref-type="fig" rid="F6">6A, B</xref>).</p><p><bold><italic>Head</italic></bold>. Round, longer than wide. Interocular space narrower than the distances between antennal sockets and ocelli. Ocelli bulged, ocellar ridge pubescent (Fig. <xref ref-type="fig" rid="F6">6D</xref>). <bold><italic>Pronotum</italic>.</bold> Transversely elliptical, with anterior margin raised medially, and slightly truncated, the widest point located near the middle, and the posterior margin slightly arched. Boundary between anterior yellowish margin and the brownish portion fused (Fig. <xref ref-type="fig" rid="F6">6C</xref>). <bold><italic>Tegmina and hind wings</italic>.</bold> Tegmina slender, beyond the end of abdomen 13 mm. Wings transparent. <bold><italic>Legs</italic>.</bold> Slender and hairy, arolia large. <bold><italic>Abdomen</italic>.</bold> Posterior margin of supra-anal plate protruded posteriorly, with a median shallow concavity (Fig. <xref ref-type="fig" rid="F6">6E</xref>). Subgenital plate slightly asymmetrical, media widely concaved, styli long (Fig. <xref ref-type="fig" rid="F6">6F</xref>). <bold><italic>Genitalia</italic>.</bold> Genital hook (L3) roundly curved, with a sharp apex. R2 divided into two asymmetrical chunks, slightly quadrate (Fig. <xref ref-type="fig" rid="F6">6G, H</xref>).</p><p><bold>Male paratype</bold>: Body length 29.1 mm including tegmina and hind wings, no significant differences from the holotype.</p><p><bold>Nymph.</bold> Yellowish brown, dorsal surface black-brown to pale yellow-brown, with many black maculae. Vertex with a black strip between eyes, the space between ocelli with some black spots. Hind-clypeus black. Legs darkish brown to light yellowish brown, coxa with some black maculae. Abdomen yellow, with dark margins (Fig. <xref ref-type="fig" rid="F7">7G</xref>).</p><p><bold>Ootheca.</bold> Light reddish brown. Surface with longitudinal lines. Serrations of the keel small and bluntly rounded. Respiratory canals absent (Fig. <xref ref-type="fig" rid="F7">7A, B</xref>).</p></tp:treatment-sec><tp:treatment-sec sec-type="natural history" id="SECID0ETWBG"><title>Natural history.</title><p>This new species can be found in dry soil under cliffs along the roadside (Fig. <xref ref-type="fig" rid="F7">7C, D</xref>).</p></tp:treatment-sec><tp:treatment-sec sec-type="etymology" id="SECID0E4WBG"><title>Etymology.</title><p>The species epithet is from <italic>similis</italic> (Latin) indicating this species is similar to <italic><tp:taxon-name><tp:taxon-name-part taxon-name-part-type="genus" reg="Eupolyphaga">Eupolyphaga</tp:taxon-name-part><tp:taxon-name-part taxon-name-part-type="species" reg="yunnanensis">yunnanensis</tp:taxon-name-part></tp:taxon-name></italic>.</p></tp:treatment-sec><tp:treatment-sec sec-type="remarks" id="SECID0EQXBG"><title>Remarks.</title><p>Due to the outbreak of COVID-19, all living females of the new species were uncared-for in the lab during the research time. Thus, no female specimens survived for further study, but LQ has taken a photograph of a female in the wild (Fig. <xref ref-type="fig" rid="F7">7H</xref>), which provides a chance to compare the coloration with the female of <italic><tp:taxon-name><tp:taxon-name-part taxon-name-part-type="genus" reg="Eupolyphaga">E.</tp:taxon-name-part><tp:taxon-name-part taxon-name-part-type="species" reg="yunnanensis">yunnanensis</tp:taxon-name-part></tp:taxon-name></italic>. We also distinguished <italic><tp:taxon-name><tp:taxon-name-part taxon-name-part-type="genus" reg="Eupolyphaga">E.</tp:taxon-name-part><tp:taxon-name-part taxon-name-part-type="species" reg="simila">simila</tp:taxon-name-part></tp:taxon-name></italic> Qiu sp. nov. from <italic><tp:taxon-name><tp:taxon-name-part taxon-name-part-type="genus" reg="Eupolyphaga">E.</tp:taxon-name-part><tp:taxon-name-part taxon-name-part-type="species" reg="yunnanensis">yunnanensis</tp:taxon-name-part></tp:taxon-name></italic> by using DNA barcoding; the genetic divergence of the two species being 13.86–14.82%, and the <abbrev xmlns:xlink="http://www.w3.org/1999/xlink" xlink:title="Automatic Barcode Gap Discovery" id="ABBRID0E2YBG" xlink:type="simple">ABGD</abbrev> analysis also supports the establishment of this new species.</p></tp:treatment-sec><ref-list><ref id="B19"><mixed-citation xmlns:xlink="http://www.w3.org/1999/xlink" xlink:type="simple"><person-group><name name-style="western"><surname>Qiu</surname><given-names>L</given-names></name><name name-style="western"><surname>Che</surname><given-names>YL</given-names></name><name name-style="western"><surname>Wang</surname><given-names>ZQ</given-names></name></person-group> (<year>2018</year>) <article-title>A taxonomic study of <italic><tp:taxon-name><tp:taxon-name-part taxon-name-part-type="genus">Eupolyphaga</tp:taxon-name-part></tp:taxon-name></italic> Chopard, 1929 (<tp:taxon-name><tp:taxon-name-part taxon-name-part-type="order">Blattodea</tp:taxon-name-part></tp:taxon-name>: <tp:taxon-name><tp:taxon-name-part taxon-name-part-type="family">Corydiidae</tp:taxon-name-part></tp:taxon-name>: <tp:taxon-name><tp:taxon-name-part taxon-name-part-type="subfamily">Corydiinae</tp:taxon-name-part></tp:taxon-name>).</article-title><source>Zootaxa</source><volume>4506</volume>(<issue>1</issue>): <fpage>1</fpage>–<lpage>68</lpage>. <ext-link xlink:href="10.11646/zootaxa.4506.1.1" ext-link-type="doi" xlink:type="simple">https://doi.org/10.11646/zootaxa.4506.1.1</ext-link></mixed-citation></ref></ref-list></tp:taxon-treatment>
