# Supplementary material for: ﻿Exploring the diversity of Eupolyphaga Chopard, 1929 (Blattodea, Corydioidea): species delimitation based on morphology and molecular analysis
Source: Zookeys. 2022 Sep 5;1120:67–94. doi: 10.3897/zookeys.1120.87483 (PMC9848677; doi:10.3897/zookeys.1120.87483)
Supplement: XML Treatment for Eupolyphaga hanae [file zookeys.1120.87483-treatment6.xml]

<!DOCTYPE tp:taxon-treatment
  PUBLIC "-//TaxonX//DTD Taxonomic Treatment Publishing DTD v0 20100105//EN" "tax-treatment-NSO.dtd">
<tp:taxon-treatment xmlns:tp="http://www.plazi.org/taxpub"><tp:treatment-meta><kwd-group><label>Taxon classification</label><kwd>
                <named-content content-type="kingdom">Animalia</named-content>
              </kwd><kwd>
                <named-content content-type="order">Blattodea</named-content>
              </kwd><kwd>
                <named-content content-type="family">Corydiidae</named-content>
              </kwd></kwd-group><mixed-citation publication-type="journal"><person-group><name><surname>Han</surname><given-names>Wei</given-names></name><name><surname>Qiu</surname><given-names>Lu</given-names></name><name><surname>Zhu</surname><given-names>Jing</given-names></name><name><surname>Wang</surname><given-names>Zong-Qing</given-names></name><name><surname>Che</surname><given-names>Yan-Li</given-names></name></person-group><article-title>﻿Exploring the diversity of <italic><tp:taxon-name><tp:taxon-name-part taxon-name-part-type="genus" reg="Eupolyphaga">Eupolyphaga</tp:taxon-name-part></tp:taxon-name></italic> Chopard, 1929 (<tp:taxon-name><tp:taxon-name-part taxon-name-part-type="order">Blattodea</tp:taxon-name-part></tp:taxon-name>, <tp:taxon-name><tp:taxon-name-part taxon-name-part-type="superfamily">Corydioidea</tp:taxon-name-part></tp:taxon-name>): species delimitation based on morphology and molecular analysis</article-title><source>Zookeys</source><day>05</day><month>09</month><year>2022</year><volume>1120</volume><fpage>67</fpage><lpage>94</lpage><pub-id pub-id-type="doi">10.3897/zookeys.1120.87483</pub-id></mixed-citation></tp:treatment-meta><tp:nomenclature><label>﻿</label><tp:taxon-name>
              <object-id xmlns:xlink="http://www.w3.org/1999/xlink" content-type="arpha" xlink:type="simple">CFD175AF-E0F6-5265-AE10-7005C6D20A1A</object-id>
              <tp:taxon-name-part taxon-name-part-type="genus" reg="Eupolyphaga">Eupolyphaga</tp:taxon-name-part>
              <tp:taxon-name-part taxon-name-part-type="species" reg="hanae">hanae</tp:taxon-name-part>
            </tp:taxon-name><tp:taxon-authority>Qiu, Che &amp; Wang, 2018</tp:taxon-authority><tp:nomenclature-citation-list><tp:nomenclature-citation><tp:taxon-name>
                  <tp:taxon-name-part taxon-name-part-type="genus" reg="Eupolyphaga">Eupolyphaga</tp:taxon-name-part>
                  <tp:taxon-name-part taxon-name-part-type="species" reg="hanae">hanae</tp:taxon-name-part>
                </tp:taxon-name><comment>Qiu, Che &amp; Wang., 2018: 16; <xref ref-type="bibr" rid="B20">Qiu et al. 2019</xref>: 11 (catalogue).</comment></tp:nomenclature-citation></tp:nomenclature-citation-list></tp:nomenclature><tp:treatment-sec sec-type="type locality" id="SECID0EJCAI"><title>Type locality.</title><p>“Sichuan Prov., Chengdu City, Dujiangyan Prefectural-Level City, Daguan Town, Puzhao Temple; 770 m.”</p></tp:treatment-sec><tp:treatment-sec sec-type="material" id="SECID0EOCAI"><title>New material examined.</title><p>China · 2 males, 1 female, 10 nymphs, 4 oothecae; Sichuan Prov., Luzhou City, Gulin County, Jianzhu Township, Daheidong Scenic Area, Xiazhai; 899 m; <named-content xmlns:xlink="http://www.w3.org/1999/xlink" content-type="dwc:verbatimCoordinates" xlink:type="simple"><named-content content-type="geo-json" specific-use="{&#34;type&#34;:&#34;Point&#34;,&#34;coordinates&#34;:[105.578333,28.058333]}" id="NCID0EXCAI" xlink:type="simple">28°03.50'N, 105°34.70'E</named-content></named-content>, 1 February 2019, Lu Qiu leg.; <abbrev xmlns:xlink="http://www.w3.org/1999/xlink" content-type="institution" xlink:title="Institute of Entomology, College of Plant Protection, Southwest University, Chongqing, China" id="ABBRID0E2CAI" xlink:type="simple">SWU</abbrev>-B-CC-010031 to 010043 · 1 male, Sichuan Prov., Aba Prefecture, Wenchuan County, Yingxiu Town; 1000 m; 17 September 1983; Xue-Zhong Zhang leg.; <abbrev xmlns:xlink="http://www.w3.org/1999/xlink" content-type="institution" xlink:title="Institute of Entomology, College of Plant Protection, Southwest University, Chongqing, China" id="ABBRID0EADAI" xlink:type="simple">SWU</abbrev>-B-CC-010044 · 2 males, Chongqing City, Jiangjin District, Simianshan Mountain, Dawopu; 31 August 2018; Lu Qiu leg.; <abbrev xmlns:xlink="http://www.w3.org/1999/xlink" content-type="institution" xlink:title="Institute of Entomology, College of Plant Protection, Southwest University, Chongqing, China" id="ABBRID0EFDAI" xlink:type="simple">SWU</abbrev>-B-CC-010045 to 010046 · 1 male, Chongqing City, Jiangjin District, Simianshan Mountain; 22 October 2006, Wei-Wei Zhang leg.; <abbrev xmlns:xlink="http://www.w3.org/1999/xlink" content-type="institution" xlink:title="Institute of Entomology, College of Plant Protection, Southwest University, Chongqing, China" id="ABBRID0EKDAI" xlink:type="simple">SWU</abbrev>-B-CC-010047 · 1 male, Chongqing City, Jiangjin District, Simianshan Mountain; August 2018; De-Yao Zhou leg.; <abbrev xmlns:xlink="http://www.w3.org/1999/xlink" content-type="institution" xlink:title="Institute of Entomology, College of Plant Protection, Southwest University, Chongqing, China" id="ABBRID0EPDAI" xlink:type="simple">SWU</abbrev>-B-CC-010048.</p></tp:treatment-sec><tp:treatment-sec sec-type="remarks" id="SECID0EUDAI"><title>Remarks.</title><p>This species is mainly distributed in Sichuan, Chongqing. We obtained COI sequences of this species from various localities (Simianshan Mountain and Jinyunshan Mountain in Chongqing, Shehong, Dujiangyan and Gulin in Sichuan). Genetic distances ranged from 2.02–6.12% between samples from these localities (Suppl. material <xref ref-type="supplementary-material" rid="S1">1</xref>).</p></tp:treatment-sec><tp:treatment-sec><!--Section generated to contain objects referenced in tp:taxon-treatment.--><supplementary-material xmlns:xlink="http://www.w3.org/1999/xlink" id="S1" position="float" orientation="portrait" xlink:type="simple"><object-id content-type="doi" xlink:type="simple">10.3897/zookeys.1120.87483.suppl1</object-id><object-id content-type="zenodo_dep_id" xlink:type="simple">7076729</object-id><object-id content-type="arpha" xlink:type="simple">10D26080-8ED6-5F4C-9B8B-9607B60DF3B6</object-id><label>Supplementary material 1</label><caption><p>Table S1</p></caption><statement content-type="dataType"><label>Data type</label><p>Genetic distance.</p></statement><statement content-type="notes"><label>Explanation note</label><p>Genetic distances between COI gene of 45 <italic><tp:taxon-name><tp:taxon-name-part taxon-name-part-type="genus" reg="Eupolyphaga">Eupolyphaga</tp:taxon-name-part></tp:taxon-name></italic> species.</p></statement><media xlink:href="zookeys-1120-067_article-87483__-s001.xls" mimetype="application" mime-subtype="vnd.ms-excel" position="float" orientation="portrait" xlink:type="simple" id="oo_738842.xls"><uri content-type="original_file" xlink:type="simple">https://binary.pensoft.net/file/738842</uri></media><permissions><license xlink:type="simple"><license-p>This dataset is made available under the Open Database License (http://opendatacommons.org/licenses/odbl/1.0/). The Open Database License (ODbL) is a license agreement intended to allow users to freely share, modify, and use this Dataset while maintaining this same freedom for others, provided that the original source and author(s) are credited.</license-p></license></permissions><attrib specific-use="authors">Author: Wei Han, Lu Qiu, Jing Zhu, Zong-Qing Wang, Yan-Li Che</attrib></supplementary-material></tp:treatment-sec><ref-list><ref id="B20"><mixed-citation xmlns:xlink="http://www.w3.org/1999/xlink" xlink:type="simple"><person-group><name name-style="western"><surname>Qiu</surname><given-names>L</given-names></name><name name-style="western"><surname>Yang</surname><given-names>ZB</given-names></name><name name-style="western"><surname>Wang</surname><given-names>ZQ</given-names></name><name name-style="western"><surname>Che</surname><given-names>YL</given-names></name></person-group> (<year>2019</year>) <article-title>Notes on some corydiid species from China, with the description of a new genus (<tp:taxon-name><tp:taxon-name-part taxon-name-part-type="order">Blattodea</tp:taxon-name-part></tp:taxon-name>: <tp:taxon-name><tp:taxon-name-part taxon-name-part-type="superfamily">Corydioidea</tp:taxon-name-part></tp:taxon-name>: <tp:taxon-name><tp:taxon-name-part taxon-name-part-type="family">Corydiidae</tp:taxon-name-part></tp:taxon-name>).</article-title><source>Annales de la Société Entomologique de France</source><volume>55</volume>(<issue>3</issue>): <fpage>261</fpage>–<lpage>273</lpage>. <ext-link xlink:href="10.1080/00379271.2019.1603081" ext-link-type="doi" xlink:type="simple">https://doi.org/10.1080/00379271.2019.1603081</ext-link></mixed-citation></ref></ref-list></tp:taxon-treatment>
