# Supplementary material for: ﻿Exploring the diversity of Eupolyphaga Chopard, 1929 (Blattodea, Corydioidea): species delimitation based on morphology and molecular analysis
Source: Zookeys. 2022 Sep 5;1120:67–94. doi: 10.3897/zookeys.1120.87483 (PMC9848677; doi:10.3897/zookeys.1120.87483)
Supplement: XML Treatment for Eupolyphaga robusta [file zookeys.1120.87483-treatment7.xml]

<!DOCTYPE tp:taxon-treatment
  PUBLIC "-//TaxonX//DTD Taxonomic Treatment Publishing DTD v0 20100105//EN" "tax-treatment-NSO.dtd">
<tp:taxon-treatment xmlns:tp="http://www.plazi.org/taxpub"><tp:treatment-meta><kwd-group><label>Taxon classification</label><kwd>
                <named-content content-type="kingdom">Animalia</named-content>
              </kwd><kwd>
                <named-content content-type="order">Blattodea</named-content>
              </kwd><kwd>
                <named-content content-type="family">Corydiidae</named-content>
              </kwd></kwd-group><mixed-citation publication-type="journal"><person-group><name><surname>Han</surname><given-names>Wei</given-names></name><name><surname>Qiu</surname><given-names>Lu</given-names></name><name><surname>Zhu</surname><given-names>Jing</given-names></name><name><surname>Wang</surname><given-names>Zong-Qing</given-names></name><name><surname>Che</surname><given-names>Yan-Li</given-names></name></person-group><article-title>﻿Exploring the diversity of <italic><tp:taxon-name><tp:taxon-name-part taxon-name-part-type="genus" reg="Eupolyphaga">Eupolyphaga</tp:taxon-name-part></tp:taxon-name></italic> Chopard, 1929 (<tp:taxon-name><tp:taxon-name-part taxon-name-part-type="order">Blattodea</tp:taxon-name-part></tp:taxon-name>, <tp:taxon-name><tp:taxon-name-part taxon-name-part-type="superfamily">Corydioidea</tp:taxon-name-part></tp:taxon-name>): species delimitation based on morphology and molecular analysis</article-title><source>Zookeys</source><day>05</day><month>09</month><year>2022</year><volume>1120</volume><fpage>67</fpage><lpage>94</lpage><pub-id pub-id-type="doi">10.3897/zookeys.1120.87483</pub-id></mixed-citation></tp:treatment-meta><tp:nomenclature><label>﻿</label><tp:taxon-name>
              <object-id xmlns:xlink="http://www.w3.org/1999/xlink" content-type="arpha" xlink:type="simple">394932AF-A5AC-5001-8197-3939070ECF5A</object-id>
              <tp:taxon-name-part taxon-name-part-type="genus" reg="Eupolyphaga">Eupolyphaga</tp:taxon-name-part>
              <tp:taxon-name-part taxon-name-part-type="species" reg="robusta">robusta</tp:taxon-name-part>
            </tp:taxon-name><tp:taxon-authority>Qiu, Che &amp; Wang, 2018</tp:taxon-authority><xref ref-type="fig" rid="F4">Figs 4A, C</xref><xref ref-type="fig" rid="F9">, 9</xref><tp:nomenclature-citation-list><tp:nomenclature-citation><tp:taxon-name>
                  <tp:taxon-name-part taxon-name-part-type="genus" reg="Eupolyphaga">Eupolyphaga</tp:taxon-name-part>
                  <tp:taxon-name-part taxon-name-part-type="species" reg="robusta">robusta</tp:taxon-name-part>
                </tp:taxon-name><comment>Qiu, Che &amp; Wang., 2018: 19; <xref ref-type="bibr" rid="B20">Qiu et al. 2019</xref>: 11 (catalogue).</comment></tp:nomenclature-citation></tp:nomenclature-citation-list></tp:nomenclature><tp:treatment-sec sec-type="type locality" id="SECID0E4FAI"><title>Type locality.</title><p>“Sichuan Prov., Aba Prefecture, Wenchuan County; 1100 m.”</p></tp:treatment-sec><tp:treatment-sec sec-type="material" id="SECID0ECGAI"><title>New material examined.</title><p>China · 2 males, 1 female, 1 nymph, 6 oothecae; Sichuan Prov., Aba Prefecture, Maoxian County, Nanxin Town, Miancu Village; 1518 m; <named-content xmlns:xlink="http://www.w3.org/1999/xlink" content-type="dwc:verbatimCoordinates" xlink:type="simple"><named-content content-type="geo-json" specific-use="{&#34;type&#34;:&#34;Point&#34;,&#34;coordinates&#34;:[103.749500,31.595500]}" id="NCID0ELGAI" xlink:type="simple">31°35.73'N, 103°44.97'E</named-content></named-content>; 7 August 2019; Zong-Qing Wang, Lu Qiu, Wei Han, Huan-Yu Ren leg.; <abbrev xmlns:xlink="http://www.w3.org/1999/xlink" content-type="institution" xlink:title="Institute of Entomology, College of Plant Protection, Southwest University, Chongqing, China" id="ABBRID0EQGAI" xlink:type="simple">SWU</abbrev>-B-CC-010049 to 010052 · 1 nymph, 1 ootheca; Sichuan Prov., Aba Prefecture, Maoxian County, Nanxin Town, Miancu Village; 1503 m; <named-content xmlns:xlink="http://www.w3.org/1999/xlink" content-type="dwc:verbatimCoordinates" xlink:type="simple"><named-content content-type="geo-json" specific-use="{&#34;type&#34;:&#34;Point&#34;,&#34;coordinates&#34;:[103.750000,31.596167]}" id="NCID0EYGAI" xlink:type="simple">31°35.77'N, 103°45.00'E</named-content></named-content>; 2 October 2019; Lu Qiu, Hao Xu, Zhi-Teng Chen leg.; <abbrev xmlns:xlink="http://www.w3.org/1999/xlink" content-type="institution" xlink:title="Institute of Entomology, College of Plant Protection, Southwest University, Chongqing, China" id="ABBRID0E4GAI" xlink:type="simple">SWU</abbrev>-B-CC-010053 · 1 male, 1 female, 10 oothecae; Sichuan Prov., Aba Prefecture, Maoxian County, Xiaomiao Mountain; 1650 m; <named-content xmlns:xlink="http://www.w3.org/1999/xlink" content-type="dwc:verbatimCoordinates" xlink:type="simple"><named-content content-type="geo-json" specific-use="{&#34;type&#34;:&#34;Point&#34;,&#34;coordinates&#34;:[103.855500,31.680833]}" id="NCID0EFHAI" xlink:type="simple">31°40.85'N, 103°51.33'E</named-content></named-content>; 6 August 2019; Lu Qiu, Wei Han, Huan-Yu Ren leg.; <abbrev xmlns:xlink="http://www.w3.org/1999/xlink" content-type="institution" xlink:title="Institute of Entomology, College of Plant Protection, Southwest University, Chongqing, China" id="ABBRID0EKHAI" xlink:type="simple">SWU</abbrev>-B-CC-010054 to 010055 · 1 male, 1 female, 1 nymph, 4 oothecae; Sichuan Prov., Aba Prefecture, 013 Township road near Wenchuan County; 1473 m; <named-content xmlns:xlink="http://www.w3.org/1999/xlink" content-type="dwc:verbatimCoordinates" xlink:type="simple"><named-content content-type="geo-json" specific-use="{&#34;type&#34;:&#34;Point&#34;,&#34;coordinates&#34;:[103.598333,31.477167]}" id="NCID0ESHAI" xlink:type="simple">31°28.63'N, 103°35.90'E</named-content></named-content>; Zong-Qing Wang, Lu Qiu, Wei Han, Huan-Yu Ren leg.; <abbrev xmlns:xlink="http://www.w3.org/1999/xlink" content-type="institution" xlink:title="Institute of Entomology, College of Plant Protection, Southwest University, Chongqing, China" id="ABBRID0EXHAI" xlink:type="simple">SWU</abbrev>-B-CC-010056 to 010057 · 2 males, 6 females, 2 oothecae; Sichuan Prov., Aba Prefecture, Wenchuan County, Miansi Town; 29 March 2020; Jian-Yue Qiu leg.; <abbrev xmlns:xlink="http://www.w3.org/1999/xlink" content-type="institution" xlink:title="Institute of Entomology, College of Plant Protection, Southwest University, Chongqing, China" id="ABBRID0E3HAI" xlink:type="simple">SWU</abbrev>-B-CC-010058 to 010065.</p></tp:treatment-sec><tp:treatment-sec sec-type="description" id="SECID0EBIAI"><title>Supplementary description.</title><p><bold>Male</bold>: Tegmina almost black, with a few white maculae, some individuals have more and larger maculae that are randomly distributed on tegmina. Abdomen orange or black, if black, the terminal two segments dimly yellowish.</p><p><bold>Female</bold>: Body length 29.1–32.5 mm, body width 20.5–22.5 mm. Body uniformly black (Fig. <xref ref-type="fig" rid="F9">9C, D</xref>). Antennal sockets, ocelli, ante-clypeus white. The base and end of labrum white, the middle black. Ocelli small, nearly triangular. Distance between ocelli smaller than distance between antennal sockets, interocular space wide. Pullivi and arolia absent. Hind margin of supra-anal plate protruded, medially with a large incision (Fig. <xref ref-type="fig" rid="F9">9C, D</xref>).</p><fig id="F9" position="float" orientation="portrait"><object-id xmlns:xlink="http://www.w3.org/1999/xlink" content-type="doi" xlink:type="simple">10.3897/zookeys.1120.87483.figure9</object-id><object-id xmlns:xlink="http://www.w3.org/1999/xlink" content-type="arpha" xlink:type="simple">EBA2D382-A12D-5914-92E4-0C2E00867168</object-id><label>Figure 9.</label><caption><p><italic><tp:taxon-name><tp:taxon-name-part taxon-name-part-type="genus" reg="Eupolyphaga">Eupolyphaga</tp:taxon-name-part><tp:taxon-name-part taxon-name-part-type="species" reg="robusta">robusta</tp:taxon-name-part></tp:taxon-name></italic> from Minjiang River basin <bold>A</bold> male, dorsal view <bold>B</bold> male, ventral view <bold>C</bold> female, dorsal view <bold>D</bold> female, ventral view <bold>E–G</bold> habitats of <italic><tp:taxon-name><tp:taxon-name-part taxon-name-part-type="genus" reg="Eupolyphaga">Eupolyphaga</tp:taxon-name-part><tp:taxon-name-part taxon-name-part-type="species" reg="robusta">robusta</tp:taxon-name-part></tp:taxon-name></italic>, Maoxian County, Sichuan Province <bold>H</bold> the variation of the abdominal coloration in males <bold>I</bold> ootheca, lateral view <bold>J</bold> serrations of ootheca. Scale bars: 1.0 cm (<bold>A–D</bold>); 0.1 cm (<bold>I</bold>); 0.01 cm (<bold>J</bold>). Photographs <bold>E–H</bold> by LQ.</p></caption><graphic xmlns:xlink="http://www.w3.org/1999/xlink" xlink:href="zookeys-1120-067_article-87483__-g009.jpg" position="float" orientation="portrait" xlink:type="simple" id="oo_738839.jpg"><uri content-type="original_file" xlink:type="simple">https://binary.pensoft.net/fig/738839</uri></graphic></fig><p><bold>Nymph</bold>: Similar to female, blackish brown.</p><p><bold>Ootheca</bold>: Yellowish brown. Surface with shallow longitudinal lines. Serrations on the keel large and curved, compactly arranged. Respiratory canals indistinct (Fig. <xref ref-type="fig" rid="F9">9I, J</xref>).</p></tp:treatment-sec><tp:treatment-sec sec-type="natural history" id="SECID0E3KAI"><title>Natural history.</title><p>This species is distributed in the Minjiang River basin of Sichuan, which is a typical arid river valley. It can be found in multiple habitats, such as in soil, under abandoned bricks or rocks, or inside dead wood.</p></tp:treatment-sec><tp:treatment-sec sec-type="remarks" id="SECID0EBLAI"><title>Remarks.</title><p>This species was originally described based on a single male specimen collected in 1983. The holotype is dark brown, the last two segments of abdomen are yellowish white, and its vertex has a small yellowish spot. During two expeditions in Minjiang River basin in 2019, we obtained numerous specimens of this species. We found that the fresh samples of the males are black rather than dark brown. The maculae on tegmina show some variation, most male individuals are black, with sparse whitish maculae, but there are individuals with larger maculae. We also found that most of the newly collected individuals differ from the holotype by the coloration of abdomen. Most males have a uniformly orange abdomen, while the specimens from Miansi Town have the same abdominal color as the holotype, i.e., the apical two segments of abdomen are yellowish, the remaining portions are black. Among the newly collected male specimens, no individual was found with a yellow spot at vertex, which indicates the yellow spot at vertex in the holotype may be a variation or aberration.</p><p>We sequenced the COI marker from eight samples and found that the genetic distances between samples from Miansi Town (male with black abdomen) and samples from other localities (males with orange abdomens) are somewhat distant (3.29–3.57%), while the genetic distances between samples with orange abdomen are much lower (0.15–0.47%) (Suppl. material <xref ref-type="supplementary-material" rid="S1">1</xref>).</p></tp:treatment-sec><tp:treatment-sec><!--Section generated to contain objects referenced in tp:taxon-treatment.--><fig id="F4" position="float" orientation="portrait"><object-id xmlns:xlink="http://www.w3.org/1999/xlink" content-type="doi" xlink:type="simple">10.3897/zookeys.1120.87483.figure4</object-id><object-id xmlns:xlink="http://www.w3.org/1999/xlink" content-type="arpha" xlink:type="simple">F8F689ED-BFE9-5952-A5A1-CE929BA3C71D</object-id><label>Figure 4.</label><caption><p><bold>A–D</bold> Characteristics and habitats of <italic><tp:taxon-name><tp:taxon-name-part taxon-name-part-type="genus" reg="Eupolyphaga">Eupolyphaga</tp:taxon-name-part></tp:taxon-name></italic> species from Minjiang River Basin <bold>A</bold> head of female <italic><tp:taxon-name><tp:taxon-name-part taxon-name-part-type="genus" reg="Eupolyphaga">E.</tp:taxon-name-part><tp:taxon-name-part taxon-name-part-type="species" reg="robusta">robusta</tp:taxon-name-part></tp:taxon-name></italic>, ventral view <bold>B</bold> head of female <italic><tp:taxon-name><tp:taxon-name-part taxon-name-part-type="genus" reg="Eupolyphaga">Eupolyphaga</tp:taxon-name-part><tp:taxon-name-part taxon-name-part-type="species" reg="udenostyla">udenostyla</tp:taxon-name-part></tp:taxon-name></italic> Qiu, sp. nov., ventral view <bold>C</bold> supra-anal plate of female <italic><tp:taxon-name><tp:taxon-name-part taxon-name-part-type="genus" reg="Eupolyphaga">E.</tp:taxon-name-part><tp:taxon-name-part taxon-name-part-type="species" reg="robusta">robusta</tp:taxon-name-part></tp:taxon-name></italic>, dorsal view <bold>D</bold> supra-anal plate of female <italic><tp:taxon-name><tp:taxon-name-part taxon-name-part-type="genus" reg="Eupolyphaga">E.</tp:taxon-name-part><tp:taxon-name-part taxon-name-part-type="species" reg="udenostyla">udenostyla</tp:taxon-name-part></tp:taxon-name></italic> Qiu, sp. nov., dorsal view <bold>E</bold> ootheca of <italic><tp:taxon-name><tp:taxon-name-part taxon-name-part-type="genus" reg="Eupolyphaga">E.</tp:taxon-name-part><tp:taxon-name-part taxon-name-part-type="species" reg="udenostyla">udenostyla</tp:taxon-name-part></tp:taxon-name></italic> Qiu, sp. nov., lateral view <bold>F</bold> same, close-up view to show the serration <bold>G</bold> a living male <italic><tp:taxon-name><tp:taxon-name-part taxon-name-part-type="genus" reg="Eupolyphaga">E.</tp:taxon-name-part><tp:taxon-name-part taxon-name-part-type="species" reg="udenostyla">udenostyla</tp:taxon-name-part></tp:taxon-name></italic> Qiu, sp. nov. <bold>H</bold> a living female <italic><tp:taxon-name><tp:taxon-name-part taxon-name-part-type="genus" reg="Eupolyphaga">E.</tp:taxon-name-part><tp:taxon-name-part taxon-name-part-type="species" reg="udenostyla">udenostyla</tp:taxon-name-part></tp:taxon-name></italic> Qiu, sp. nov. <bold>I, J</bold> habitats of <italic><tp:taxon-name><tp:taxon-name-part taxon-name-part-type="genus" reg="Eupolyphaga">E.</tp:taxon-name-part><tp:taxon-name-part taxon-name-part-type="species" reg="udenostyla">udenostyla</tp:taxon-name-part></tp:taxon-name></italic> Qiu, sp. nov., in Keku Township, Wenchuan County, Sichuan Province. Scale bars: 0.2 cm (<bold>E</bold>); 0.1 cm (<bold>F</bold>). Photographs <bold>G–J</bold> by LQ. White arrows indicate the ocelli.</p></caption><graphic xmlns:xlink="http://www.w3.org/1999/xlink" xlink:href="zookeys-1120-067_article-87483__-g004.jpg" position="float" orientation="portrait" xlink:type="simple" id="oo_738834.jpg"><uri content-type="original_file" xlink:type="simple">https://binary.pensoft.net/fig/738834</uri></graphic></fig><supplementary-material xmlns:xlink="http://www.w3.org/1999/xlink" id="S1" position="float" orientation="portrait" xlink:type="simple"><object-id content-type="doi" xlink:type="simple">10.3897/zookeys.1120.87483.suppl1</object-id><object-id content-type="zenodo_dep_id" xlink:type="simple">7076729</object-id><object-id content-type="arpha" xlink:type="simple">10D26080-8ED6-5F4C-9B8B-9607B60DF3B6</object-id><label>Supplementary material 1</label><caption><p>Table S1</p></caption><statement content-type="dataType"><label>Data type</label><p>Genetic distance.</p></statement><statement content-type="notes"><label>Explanation note</label><p>Genetic distances between COI gene of 45 <italic><tp:taxon-name><tp:taxon-name-part taxon-name-part-type="genus" reg="Eupolyphaga">Eupolyphaga</tp:taxon-name-part></tp:taxon-name></italic> species.</p></statement><media xlink:href="zookeys-1120-067_article-87483__-s001.xls" mimetype="application" mime-subtype="vnd.ms-excel" position="float" orientation="portrait" xlink:type="simple" id="oo_738842.xls"><uri content-type="original_file" xlink:type="simple">https://binary.pensoft.net/file/738842</uri></media><permissions><license xlink:type="simple"><license-p>This dataset is made available under the Open Database License (http://opendatacommons.org/licenses/odbl/1.0/). The Open Database License (ODbL) is a license agreement intended to allow users to freely share, modify, and use this Dataset while maintaining this same freedom for others, provided that the original source and author(s) are credited.</license-p></license></permissions><attrib specific-use="authors">Author: Wei Han, Lu Qiu, Jing Zhu, Zong-Qing Wang, Yan-Li Che</attrib></supplementary-material></tp:treatment-sec><ref-list><ref id="B20"><mixed-citation xmlns:xlink="http://www.w3.org/1999/xlink" xlink:type="simple"><person-group><name name-style="western"><surname>Qiu</surname><given-names>L</given-names></name><name name-style="western"><surname>Yang</surname><given-names>ZB</given-names></name><name name-style="western"><surname>Wang</surname><given-names>ZQ</given-names></name><name name-style="western"><surname>Che</surname><given-names>YL</given-names></name></person-group> (<year>2019</year>) <article-title>Notes on some corydiid species from China, with the description of a new genus (<tp:taxon-name><tp:taxon-name-part taxon-name-part-type="order">Blattodea</tp:taxon-name-part></tp:taxon-name>: <tp:taxon-name><tp:taxon-name-part taxon-name-part-type="superfamily">Corydioidea</tp:taxon-name-part></tp:taxon-name>: <tp:taxon-name><tp:taxon-name-part taxon-name-part-type="family">Corydiidae</tp:taxon-name-part></tp:taxon-name>).</article-title><source>Annales de la Société Entomologique de France</source><volume>55</volume>(<issue>3</issue>): <fpage>261</fpage>–<lpage>273</lpage>. <ext-link xlink:href="10.1080/00379271.2019.1603081" ext-link-type="doi" xlink:type="simple">https://doi.org/10.1080/00379271.2019.1603081</ext-link></mixed-citation></ref></ref-list></tp:taxon-treatment>
