# Supplementary material for: ﻿Exploring the diversity of Eupolyphaga Chopard, 1929 (Blattodea, Corydioidea): species delimitation based on morphology and molecular analysis
Source: Zookeys. 2022 Sep 5;1120:67–94. doi: 10.3897/zookeys.1120.87483 (PMC9848677; doi:10.3897/zookeys.1120.87483)
Supplement: XML Treatment for Eupolyphaga hupingensis [file zookeys.1120.87483-treatment8.xml]

<!DOCTYPE tp:taxon-treatment
  PUBLIC "-//TaxonX//DTD Taxonomic Treatment Publishing DTD v0 20100105//EN" "tax-treatment-NSO.dtd">
<tp:taxon-treatment xmlns:tp="http://www.plazi.org/taxpub"><tp:treatment-meta><kwd-group><label>Taxon classification</label><kwd>
                <named-content content-type="kingdom">Animalia</named-content>
              </kwd><kwd>
                <named-content content-type="order">Blattodea</named-content>
              </kwd><kwd>
                <named-content content-type="family">Corydiidae</named-content>
              </kwd></kwd-group><mixed-citation publication-type="journal"><person-group><name><surname>Han</surname><given-names>Wei</given-names></name><name><surname>Qiu</surname><given-names>Lu</given-names></name><name><surname>Zhu</surname><given-names>Jing</given-names></name><name><surname>Wang</surname><given-names>Zong-Qing</given-names></name><name><surname>Che</surname><given-names>Yan-Li</given-names></name></person-group><article-title>﻿Exploring the diversity of <italic><tp:taxon-name><tp:taxon-name-part taxon-name-part-type="genus" reg="Eupolyphaga">Eupolyphaga</tp:taxon-name-part></tp:taxon-name></italic> Chopard, 1929 (<tp:taxon-name><tp:taxon-name-part taxon-name-part-type="order">Blattodea</tp:taxon-name-part></tp:taxon-name>, <tp:taxon-name><tp:taxon-name-part taxon-name-part-type="superfamily">Corydioidea</tp:taxon-name-part></tp:taxon-name>): species delimitation based on morphology and molecular analysis</article-title><source>Zookeys</source><day>05</day><month>09</month><year>2022</year><volume>1120</volume><fpage>67</fpage><lpage>94</lpage><pub-id pub-id-type="doi">10.3897/zookeys.1120.87483</pub-id></mixed-citation></tp:treatment-meta><tp:nomenclature><label>﻿</label><tp:taxon-name>
              <object-id xmlns:xlink="http://www.w3.org/1999/xlink" content-type="arpha" xlink:type="simple">1E2C4264-2B26-59A0-AD2E-331C7872917B</object-id>
              <tp:taxon-name-part taxon-name-part-type="genus" reg="Eupolyphaga">Eupolyphaga</tp:taxon-name-part>
              <tp:taxon-name-part taxon-name-part-type="species" reg="hupingensis">hupingensis</tp:taxon-name-part>
            </tp:taxon-name><tp:taxon-authority>Qiu, Che &amp; Wang, 2018</tp:taxon-authority><xref ref-type="fig" rid="F10">Figs 10A–D</xref><xref ref-type="fig" rid="F11">, 11</xref><tp:nomenclature-citation-list><tp:nomenclature-citation><tp:taxon-name>
                  <tp:taxon-name-part taxon-name-part-type="genus" reg="Eupolyphaga">Eupolyphaga</tp:taxon-name-part>
                  <tp:taxon-name-part taxon-name-part-type="species" reg="hupingensis">hupingensis</tp:taxon-name-part>
                </tp:taxon-name><comment>Qiu, Che &amp; Wang., 2018: 18; <xref ref-type="bibr" rid="B20">Qiu et al. 2019</xref>: 11 (catalogue).</comment></tp:nomenclature-citation></tp:nomenclature-citation-list></tp:nomenclature><tp:treatment-sec sec-type="type locality" id="SECID0ELNAI"><title>Type locality.</title><p>“China: Hunan: Daling Village, Hupingshan Town, Shimen County”, 444 m.</p></tp:treatment-sec><tp:treatment-sec sec-type="material" id="SECID0EQNAI"><title>New material examined.</title><p>China · 1 male, 2 females, 1 ootheca; Hunan Prov., Zhangjiajie City, Sangzhi County, Badagongshan Nature Reserve, Tianpingshan Mountain; 1400 m; <named-content xmlns:xlink="http://www.w3.org/1999/xlink" content-type="dwc:verbatimCoordinates" xlink:type="simple"><named-content content-type="geo-json" specific-use="{&#34;type&#34;:&#34;Point&#34;,&#34;coordinates&#34;:[110.090667,29.783167]}" id="NCID0EZNAI" xlink:type="simple">29°46.99'N, 110°05.44'E</named-content></named-content>; 30–31 July 2019; Hao Xu, Jian-Yue Qiu leg.; <abbrev xmlns:xlink="http://www.w3.org/1999/xlink" content-type="institution" xlink:title="Institute of Entomology, College of Plant Protection, Southwest University, Chongqing, China" id="ABBRID0E5NAI" xlink:type="simple">SWU</abbrev>-B-CC-010066 to 010068 · 1 male; Anhui Prov., Jinzhai County, Mazongling; 580 m; 2 August 2018, Yu-Chen Zheng leg.; <abbrev xmlns:xlink="http://www.w3.org/1999/xlink" content-type="institution" xlink:title="Institute of Entomology, College of Plant Protection, Southwest University, Chongqing, China" id="ABBRID0EDOAI" xlink:type="simple">SWU</abbrev>-B-CC-010069.</p></tp:treatment-sec><tp:treatment-sec sec-type="description" id="SECID0EIOAI"><title>Supplementary description.</title><p><bold>Female</bold>: Body length 32.3–41.0 mm, body width 21.5–23.7 mm. Body uniformly dark reddish brown. Antennal sockets, ocelli, ante-clypeus, and labrum white. Ocelli large. Distance between ocelli almost equal to interocular space, and slightly narrower than distance between antennal sockets. Arolia and pulvilli absent. Posterior margin of supra-anal plate protruded, medially with a large incision (Fig. <xref ref-type="fig" rid="F10">10A, B</xref>).</p><fig id="F10" position="float" orientation="portrait"><object-id xmlns:xlink="http://www.w3.org/1999/xlink" content-type="doi" xlink:type="simple">10.3897/zookeys.1120.87483.figure10</object-id><object-id xmlns:xlink="http://www.w3.org/1999/xlink" content-type="arpha" xlink:type="simple">236A2240-0E60-51FF-B2B9-7595A49B8F91</object-id><label>Figure 10.</label><caption><p><italic><tp:taxon-name><tp:taxon-name-part taxon-name-part-type="genus" reg="Eupolyphaga">Eupolyphaga</tp:taxon-name-part><tp:taxon-name-part taxon-name-part-type="species" reg="hupingensis">hupingensis</tp:taxon-name-part></tp:taxon-name></italic> from Mt. Badagongshan, Hunan Province (<bold>A–D</bold>) and <italic><tp:taxon-name><tp:taxon-name-part taxon-name-part-type="genus" reg="Eupolyphaga">Eupolyphaga</tp:taxon-name-part><tp:taxon-name-part taxon-name-part-type="species" reg="dongi">dongi</tp:taxon-name-part></tp:taxon-name></italic> from Mt. Gaoligongshan, Baoshan City, Yunnan Province (<bold>E–H</bold>). <bold>A</bold> female, dorsal view <bold>B</bold> female, ventral view <bold>C</bold> ootheca, lateral view <bold>D</bold> serrations of ootheca <bold>E</bold> female, dorsal view <bold>F</bold> female, ventral view <bold>G</bold> ootheca, lateral view <bold>H</bold> serrations of ootheca. Scale bars: 1.0 cm (<bold>A, B, E, F</bold>); 0.2 cm (<bold>C, G</bold>); 0.05 cm (<bold>D, H</bold>).</p></caption><graphic xmlns:xlink="http://www.w3.org/1999/xlink" xlink:href="zookeys-1120-067_article-87483__-g010.jpg" position="float" orientation="portrait" xlink:type="simple" id="oo_738840.jpg"><uri content-type="original_file" xlink:type="simple">https://binary.pensoft.net/fig/738840</uri></graphic></fig><p><bold>Nymph.</bold> Similar to female, blackish brown.</p><p><bold>Ootheca.</bold> Reddish brown. Longitudinal lines distinct and evenly arranged (Fig. <xref ref-type="fig" rid="F10">10C</xref>). Serrations of keel large, strongly curved, the space between the nearest two serrations compact, each serration with weak respiratory canals (Fig. <xref ref-type="fig" rid="F10">10D</xref>).</p></tp:treatment-sec><tp:treatment-sec sec-type="distribution" id="SECID0EBRAI"><title>Distribution.</title><p>China: Hunan, Anhui (new record).</p></tp:treatment-sec><tp:treatment-sec sec-type="remarks" id="SECID0EGRAI"><title>Remarks.</title><p>The individual from Jinzhai County (North Anhui) is almost morphologically identical to other specimens of <italic><tp:taxon-name><tp:taxon-name-part taxon-name-part-type="genus" reg="Eupolyphaga">E.</tp:taxon-name-part><tp:taxon-name-part taxon-name-part-type="species" reg="hupingensis">hupingensis</tp:taxon-name-part></tp:taxon-name></italic>, only the color of its clypeus and labrum, abdomen and legs are lighter than those of holotype (Fig. <xref ref-type="fig" rid="F11">11B, C</xref>), and styli are slender (Fig. <xref ref-type="fig" rid="F11">11F</xref>). However, the COI genetic distance between individuals from Jinzhai and Shimen County (North Hunan) reached 8.21%. Because only one specimen is available from Jinzhai, we temporarily regard it as intraspecific variation and look forward to obtaining more samples for further investigation.</p><fig id="F11" position="float" orientation="portrait"><object-id xmlns:xlink="http://www.w3.org/1999/xlink" content-type="doi" xlink:type="simple">10.3897/zookeys.1120.87483.figure11</object-id><object-id xmlns:xlink="http://www.w3.org/1999/xlink" content-type="arpha" xlink:type="simple">A3F6E26B-AC6C-5510-8586-966E107E67EE</object-id><label>Figure 11.</label><caption><p><italic><tp:taxon-name><tp:taxon-name-part taxon-name-part-type="genus" reg="Eupolyphaga">Eupolyphaga</tp:taxon-name-part><tp:taxon-name-part taxon-name-part-type="species" reg="hupingensis">hupingensis</tp:taxon-name-part></tp:taxon-name></italic>, male from Mazongling, Jinzhai County, Anhui Province <bold>A</bold> habitus, dorsal view <bold>B</bold> habitus, ventral view <bold>C</bold> head, ventral view <bold>D</bold> tegmen, ventral view <bold>E</bold> supra-anal plate, ventral view <bold>F</bold> subgenital plate, ventral view <bold>G</bold> genitalia, dorsal view <bold>H</bold> right phallomere, right-ventral view. Scale bars: 1.0 cm (<bold>A, B, D</bold>); 0.2 cm (<bold>C, G, H</bold>); 0.1 cm (<bold>E, F</bold>).</p></caption><graphic xmlns:xlink="http://www.w3.org/1999/xlink" xlink:href="zookeys-1120-067_article-87483__-g011.jpg" position="float" orientation="portrait" xlink:type="simple" id="oo_738841.jpg"><uri content-type="original_file" xlink:type="simple">https://binary.pensoft.net/fig/738841</uri></graphic></fig></tp:treatment-sec><ref-list><ref id="B20"><mixed-citation xmlns:xlink="http://www.w3.org/1999/xlink" xlink:type="simple"><person-group><name name-style="western"><surname>Qiu</surname><given-names>L</given-names></name><name name-style="western"><surname>Yang</surname><given-names>ZB</given-names></name><name name-style="western"><surname>Wang</surname><given-names>ZQ</given-names></name><name name-style="western"><surname>Che</surname><given-names>YL</given-names></name></person-group> (<year>2019</year>) <article-title>Notes on some corydiid species from China, with the description of a new genus (<tp:taxon-name><tp:taxon-name-part taxon-name-part-type="order">Blattodea</tp:taxon-name-part></tp:taxon-name>: <tp:taxon-name><tp:taxon-name-part taxon-name-part-type="superfamily">Corydioidea</tp:taxon-name-part></tp:taxon-name>: <tp:taxon-name><tp:taxon-name-part taxon-name-part-type="family">Corydiidae</tp:taxon-name-part></tp:taxon-name>).</article-title><source>Annales de la Société Entomologique de France</source><volume>55</volume>(<issue>3</issue>): <fpage>261</fpage>–<lpage>273</lpage>. <ext-link xlink:href="10.1080/00379271.2019.1603081" ext-link-type="doi" xlink:type="simple">https://doi.org/10.1080/00379271.2019.1603081</ext-link></mixed-citation></ref></ref-list></tp:taxon-treatment>
