# Supplementary material for: ﻿Exploring the diversity of Eupolyphaga Chopard, 1929 (Blattodea, Corydioidea): species delimitation based on morphology and molecular analysis
Source: Zookeys. 2022 Sep 5;1120:67–94. doi: 10.3897/zookeys.1120.87483 (PMC9848677; doi:10.3897/zookeys.1120.87483)
Supplement: Supplementary material 1 — Table S1 [file zookeys-1120-067_article-87483__-s001.xls]

## Sheet: MatrixOutput
Table S1. Genetic distances of COI sequences of Eupolyphaga under the K2P model calculated using MEGA.
	EupoSimi1	EupoSimi2	EupoSimi3	EupoWooi	EupoDawe	EupoXuor1	EupoXuor2	EupoPilo	EupoYunnBO	EupoYunnCB	EupoYunnCY	EupoYunTM1	EupoYunTM2	EupoYunTM3	EupoDong1	EupoDong2	EupoFeng1	EupoFeng2	EupoNigr1	EupoNigr2	EupoNigr3	EupoRedu	EupoRobu1	EupoRobu2	EupoRobu3	EupoRobu4	EupoRobu5	EupoRobu6	EupoRobu7	EupoRobu8	EupoHanaSM	EupoHanaDG	EupoHanaJY	EupoHanSN1	EupoHanSN2	EupoHanaGL	EupoHupiSM	EupoHupiJZ	EupoMira	EupoSineBJ	EupoSineLN	EupoSineWH	EupoUden1	EupoUden2	EupoUden3	EucoDasy	PeriAmer	DiplPunc
EupoSimi1
EupoSimi2	0
EupoSimi3	0	0
EupoWooi	0.156869	0.156869	0.155179
EupoDawe	0.16252	0.16252	0.164702	0.109081
EupoXuor1	0.148796	0.148796	0.147381	0.120485	0.134013
EupoXuor2	0.148796	0.148796	0.147381	0.120485	0.134013	0
EupoPilo	0.12446	0.12446	0.125733	0.100401	0.131448	0.114999	0.114999
EupoYunnBO	0.141668	0.141668	0.140486	0.136769	0.169267	0.144377	0.144377	0.123583
EupoYunnCB	0.141823	0.141823	0.140637	0.136917	0.167417	0.144536	0.144536	0.123711	0.00152149
EupoYunnCY	0.141823	0.141823	0.140637	0.136917	0.167417	0.144536	0.144536	0.123711	0.00152149	0
EupoYunTM1	0.139668	0.139668	0.138551	0.138699	0.171303	0.146334	0.146334	0.121707	0.00152207	0.00304588	0.00304588
EupoYunTM2	0.148234	0.148234	0.146836	0.132793	0.157707	0.133217	0.133217	0.110919	0.0185077	0.0200613	0.0200613	0.0200801
EupoYunTM3	0.148234	0.148234	0.146836	0.132793	0.157707	0.133217	0.133217	0.110919	0.0185077	0.0200613	0.0200613	0.0200801	0
EupoDong1	0.152333	0.152333	0.152789	0.121472	0.154065	0.138699	0.138699	0.128866	0.12534	0.125466	0.125466	0.127226	0.12196	0.12196
EupoDong2	0.148417	0.148417	0.148993	0.121587	0.156235	0.134991	0.134991	0.125217	0.131159	0.131301	0.131301	0.133071	0.127775	0.127775	0.00610868
EupoFeng1	0.124325	0.124325	0.127492	0.136917	0.150104	0.13514	0.13514	0.114166	0.121587	0.121707	0.121707	0.12346	0.120084	0.120084	0.105999	0.106127
EupoFeng2	0.126275	0.126275	0.129393	0.136917	0.148136	0.13514	0.13514	0.112328	0.121587	0.121707	0.121707	0.12346	0.120084	0.120084	0.104164	0.104288	0.00611628
EupoNigr1	0.141016	0.141016	0.143798	0.127492	0.146334	0.147013	0.147013	0.120084	0.126018	0.126167	0.126167	0.127923	0.117008	0.117008	0.09362	0.09736	0.0884619	0.0848968
EupoNigr2	0.138991	0.138991	0.141825	0.125598	0.144377	0.145041	0.145041	0.118215	0.127923	0.128075	0.128075	0.129835	0.118888	0.118888	0.0954251	0.0955451	0.0866762	0.0831238	0.00152207
EupoNigr3	0.141016	0.141016	0.143798	0.127492	0.146334	0.147013	0.147013	0.120084	0.126018	0.126167	0.126167	0.127923	0.117008	0.117008	0.09362	0.09736	0.0884619	0.0848968	0	0.00152207
EupoRedu	0.141984	0.141984	0.1447	0.147533	0.160884	0.155884	0.155884	0.139672	0.154943	0.155088	0.155088	0.154943	0.143392	0.143392	0.160443	0.160585	0.149486	0.149486	0.151915	0.149943	0.151915
EupoRobu1	0.202523	0.202523	0.199223	0.207164	0.219482	0.194508	0.194508	0.198921	0.202807	0.202953	0.202953	0.202807	0.202666	0.202666	0.181871	0.181949	0.192845	0.192845	0.192455	0.192455	0.192455	0.199546
EupoRobu2	0.202523	0.202523	0.199223	0.207164	0.219482	0.194508	0.194508	0.198921	0.202807	0.202953	0.202953	0.202807	0.202666	0.202666	0.181871	0.181949	0.192845	0.192845	0.192455	0.192455	0.192455	0.199546	0
EupoRobu3	0.204697	0.204697	0.201319	0.207164	0.219482	0.194508	0.194508	0.198921	0.202807	0.202953	0.202953	0.202807	0.202666	0.202666	0.181871	0.181949	0.192845	0.192845	0.192455	0.192455	0.192455	0.199546	0.00152207	0.00152207
EupoRobu4	0.204697	0.204697	0.204697	0.210764	0.219096	0.197646	0.197646	0.200059	0.206248	0.206397	0.206397	0.206248	0.206104	0.206104	0.186639	0.186719	0.195914	0.195914	0.195518	0.195518	0.195518	0.202856	0.00157233	0.00157233	0
EupoRobu5	0.202523	0.202523	0.202523	0.210764	0.219096	0.197646	0.197646	0.200059	0.206248	0.206397	0.206397	0.206248	0.206104	0.206104	0.186639	0.186719	0.200206	0.200206	0.195518	0.195518	0.195518	0.202856	0.00314962	0.00314962	0.0047319	0.0047319
EupoRobu6	0.202523	0.202523	0.202523	0.210764	0.219096	0.197646	0.197646	0.200059	0.206248	0.206397	0.206397	0.206248	0.206104	0.206104	0.186639	0.186719	0.200206	0.200206	0.195518	0.195518	0.195518	0.202856	0.00314962	0.00314962	0.0047319	0.0047319	0
EupoRobu7	0.193782	0.193782	0.190787	0.21983	0.221818	0.202953	0.202953	0.202953	0.19258	0.19271	0.19271	0.19258	0.200719	0.200719	0.202277	0.202401	0.195056	0.192986	0.196442	0.196442	0.196442	0.203592	0.032929	0.032929	0.0345524	0.0357313	0.0340507	0.0340507
EupoRobu8	0.202523	0.202523	0.199223	0.207164	0.219482	0.194508	0.194508	0.198921	0.202807	0.202953	0.202953	0.202807	0.202666	0.202666	0.181871	0.181949	0.196986	0.196986	0.192455	0.192455	0.192455	0.199546	0.00304879	0.00304879	0.00458018	0.0047319	0	0	0.032929
EupoHanaSM	0.195644	0.195644	0.19258	0.207009	0.219653	0.18849	0.18849	0.205054	0.200583	0.200719	0.200719	0.200583	0.206715	0.206715	0.195885	0.193944	0.20521	0.203105	0.202401	0.202401	0.202401	0.226973	0.0995861	0.0995861	0.101424	0.105107	0.103195	0.103195	0.103419	0.0995861
EupoHanaDG	0.201928	0.201928	0.19864	0.200861	0.21767	0.194772	0.194772	0.207324	0.194508	0.194637	0.194637	0.194508	0.202666	0.202666	0.195789	0.195885	0.209283	0.21141	0.210645	0.210645	0.210645	0.237902	0.0903725	0.0903725	0.0921743	0.0954838	0.0936111	0.0936111	0.0941116	0.0903725	0.037815
EupoHanaJY	0.208576	0.208576	0.205054	0.213378	0.226175	0.19258	0.19258	0.21141	0.196442	0.19657	0.19657	0.196442	0.20882	0.20882	0.195885	0.195985	0.207324	0.20521	0.202401	0.202401	0.202401	0.211755	0.0831238	0.0831238	0.0848968	0.0879179	0.0879179	0.0879179	0.0779384	0.0848968	0.0526872	0.0526119
EupoHanSN1	0.202068	0.202068	0.198778	0.213378	0.228368	0.205054	0.205054	0.217848	0.200583	0.200719	0.200719	0.200583	0.21519	0.21519	0.195885	0.195985	0.203105	0.201009	0.202401	0.202401	0.202401	0.224771	0.081357	0.081357	0.0831238	0.0860763	0.0860763	0.0860763	0.0761871	0.0831238	0.0543735	0.0542954	0.0201578
EupoHanSN2	0.202068	0.202068	0.198778	0.213378	0.228368	0.205054	0.205054	0.217848	0.200583	0.200719	0.200719	0.200583	0.21519	0.21519	0.195885	0.195985	0.203105	0.201009	0.202401	0.202401	0.202401	0.224771	0.081357	0.081357	0.0831238	0.0860763	0.0860763	0.0860763	0.0761871	0.0831238	0.0543735	0.0542954	0.0201578	0
EupoHanaGL	0.202068	0.202068	0.198778	0.209123	0.215352	0.202953	0.202953	0.209283	0.202666	0.202807	0.202807	0.202666	0.210935	0.210935	0.208282	0.208408	0.209448	0.21158	0.206577	0.206577	0.206577	0.213901	0.090495	0.090495	0.0923	0.0956189	0.0937427	0.0937427	0.0834529	0.090495	0.0611764	0.0576795	0.0280517	0.0361294	0.0361294
EupoHupiSM	0.199411	0.199411	0.198145	0.194385	0.238852	0.209123	0.209123	0.206715	0.210935	0.211088	0.211088	0.210935	0.215033	0.215033	0.199879	0.199983	0.204758	0.202666	0.208282	0.208282	0.208282	0.195056	0.132291	0.132291	0.134189	0.13529	0.137262	0.137262	0.136219	0.136093	0.151755	0.155551	0.136219	0.128629	0.128629	0.138135
EupoHupiJZ	0.210764	0.210764	0.210241	0.208601	0.231631	0.202391	0.202391	0.204187	0.193468	0.193594	0.193594	0.193468	0.193348	0.193348	0.192578	0.192655	0.207676	0.207676	0.204976	0.204976	0.204976	0.206992	0.149065	0.149065	0.151049	0.151966	0.149921	0.149921	0.161283	0.149065	0.141058	0.149065	0.144964	0.143007	0.143007	0.144964	0.0820798
EupoMira	0.225285	0.225285	0.223303	0.208282	0.210787	0.192335	0.192335	0.198778	0.187871	0.185949	0.185949	0.187871	0.187961	0.187961	0.193848	0.198034	0.189799	0.189799	0.181871	0.181871	0.181871	0.205372	0.161368	0.161368	0.159368	0.16328	0.165359	0.165359	0.157539	0.161368	0.149634	0.157376	0.143786	0.157539	0.157539	0.151599	0.149786	0.148901
EupoSineBJ	0.217387	0.217387	0.213547	0.19864	0.23422	0.19053	0.19053	0.202953	0.20749	0.207662	0.207662	0.20749	0.207662	0.207662	0.176724	0.174837	0.203766	0.19745	0.180861	0.180861	0.180861	0.216056	0.134846	0.134846	0.134846	0.139819	0.139819	0.139819	0.146334	0.134846	0.142427	0.142277	0.130888	0.128991	0.128991	0.142427	0.145075	0.165582	0.162573
EupoSineLN	0.208422	0.208422	0.204904	0.219316	0.234039	0.20882	0.20882	0.213378	0.209123	0.209283	0.209283	0.209123	0.205054	0.205054	0.19258	0.190656	0.205711	0.199382	0.198921	0.198921	0.198921	0.20521	0.154982	0.154982	0.156994	0.162941	0.16084	0.16084	0.154789	0.154982	0.150797	0.154601	0.13514	0.140954	0.140954	0.139009	0.155238	0.164057	0.171121	0.0475951
EupoSineWH	0.202068	0.202068	0.200861	0.206444	0.220847	0.204758	0.204758	0.196203	0.205054	0.20521	0.20521	0.205054	0.207009	0.207009	0.19632	0.194385	0.188611	0.184546	0.178222	0.178222	0.178222	0.199069	0.144222	0.144222	0.146175	0.149582	0.147553	0.147553	0.134705	0.144222	0.133367	0.125598	0.118215	0.12196	0.12196	0.120084	0.147533	0.156197	0.147394	0.0881405	0.0954251
EupoUden1	0.224293	0.224293	0.224293	0.202366	0.23639	0.209074	0.209074	0.210605	0.235274	0.235488	0.235488	0.235274	0.233189	0.233189	0.201794	0.197646	0.213676	0.215903	0.181289	0.181289	0.181289	0.226555	0.155542	0.155542	0.1576	0.1576	0.151452	0.151452	0.166112	0.151452	0.133855	0.139668	0.131883	0.149921	0.149921	0.145855	0.155049	0.163637	0.135046	0.12265	0.144706	0.119333
EupoUden2	0.226555	0.226555	0.222379	0.201161	0.238463	0.203425	0.203425	0.211246	0.228564	0.228766	0.228766	0.228564	0.226563	0.226563	0.198508	0.194508	0.212121	0.214277	0.18074	0.18074	0.18074	0.220201	0.151915	0.151915	0.153896	0.159666	0.153493	0.153493	0.162081	0.147978	0.131021	0.136625	0.12912	0.146497	0.146497	0.142583	0.155238	0.160366	0.13029	0.116475	0.137557	0.115135	0.00157233
EupoUden3	0.226555	0.226555	0.222379	0.201161	0.238463	0.203425	0.203425	0.211246	0.228564	0.228766	0.228766	0.228564	0.226563	0.226563	0.198508	0.194508	0.212121	0.214277	0.18074	0.18074	0.18074	0.220201	0.151915	0.151915	0.153896	0.159666	0.153493	0.153493	0.162081	0.147978	0.131021	0.136625	0.12912	0.146497	0.146497	0.142583	0.155238	0.160366	0.13029	0.116475	0.137557	0.115135	0.00157233	0
EucoDasy	0.233325	0.233325	0.237288	0.223997	0.220082	0.224578	0.224578	0.227312	0.234832	0.234965	0.234965	0.234832	0.233071	0.233071	0.24124	0.243585	0.245101	0.242913	0.238921	0.238921	0.238921	0.237006	0.23422	0.23422	0.23422	0.23239	0.23239	0.23239	0.245175	0.23422	0.238852	0.215033	0.240691	0.236246	0.236246	0.238463	0.227993	0.23854	0.244408	0.236246	0.242732	0.216721	0.210452	0.210787	0.210787
PeriAmer	0.241915	0.241915	0.243438	0.242359	0.209712	0.242913	0.242913	0.25009	0.252013	0.252167	0.252167	0.252013	0.258592	0.258592	0.230282	0.236627	0.236513	0.236513	0.240975	0.240975	0.240975	0.256498	0.228044	0.228044	0.228044	0.228277	0.23048	0.23048	0.243035	0.230176	0.238459	0.229812	0.236304	0.238459	0.238459	0.249376	0.254923	0.247639	0.242584	0.255526	0.249023	0.244758	0.247928	0.244866	0.244866	0.205498
DiplPunc	0.274497	0.274497	0.27792	0.260866	0.251051	0.255963	0.255963	0.2659	0.25748	0.255391	0.255391	0.25748	0.259947	0.259947	0.256967	0.261678	0.253129	0.253129	0.25748	0.25748	0.25748	0.253685	0.254562	0.254562	0.254562	0.252903	0.252903	0.252903	0.270698	0.254562	0.259947	0.25748	0.259947	0.259947	0.259947	0.266457	0.264345	0.290954	0.249705	0.245806	0.2594	0.231317	0.226183	0.226421	0.226421	0.235388	0.229583

## Sheet: Caption
Table. Estimates of Evolutionary Divergence between Sequences
The number of base substitutions per site from between sequences are shown. Analyses were conducted using the Kimura 2-parameter model [1]. This analysis involved 48 nucleotide sequences. Codon positions included were 1st+2nd+3rd+Noncoding. All ambiguous positions were removed for each sequence pair (pairwise deletion option). There were a total of 660 positions in the final dataset. Evolutionary…
1. Kimura M. (1980). A simple method for estimating evolutionary rate of base substitutions through comparative studies of nucleotide sequences. Journal of Molecular Evolution 16:111-120.
2. Tamura K., Stecher G., and Kumar S. (2021). MEGA 11: Molecular Evolutionary Genetics Analysis Version 11. Molecular Biology and Evolution https://doi.org/10.1093/molbev/msab120.
Disclaimer: Although utmost care has been taken to ensure the correctness of the caption, the caption text is provided "as is" without any warranty of any kind. Authors advise the user to carefully check the caption prior to its use for any purpose and report any errors or problems to the authors immediately (www.megasoftware.net). In no event shall the authors and their employers be liable for a…
